# Supplementary material for: Meningeal lymphatic CGRP signaling governs pain via cerebrospinal fluid efflux and neuroinflammation in migraine models
Source: J Clin Invest. 2024 May 14;134(15):e175616. doi: 10.1172/JCI175616 (PMC11290972; doi:10.1172/JCI175616)
Supplement: Supplemental table 1 [file jci-134-175616-s222.xlsx]

## Sheet: Sheet1
Gene Symbol	p-value(NTG vs Veh)	Ratio(NTG vs. VEH)	Fold-Change(NTG vs. VEH)	Trend	F(Attribute)	SS(Attribute)	SS(Error)	F(Error)	Number of papers returned in PubMed with search terms: (Lymphatic) and (gene symbol)	Predominant Topic Trend
Cyr61	0.0129143	1.84659	1.84659	NTG up vs VEH	14.2745	1.34227	0.470164	1	17	cancer
Olfr508	0.0478108	1.7721	1.7721	NTG up vs VEH	6.79935	1.16809	0.858976	1
Gm10081	0.0255381	1.6891	1.6891	NTG up vs VEH	9.88755	0.980433	0.495792	1
Sik1	0.013192	1.68326	1.68326	NTG up vs VEH	14.1185	0.967526	0.342645	1	3
Olfr1408	0.0466931	1.67686	1.67686	NTG up vs VEH	6.90195	0.953419	0.690689	1
Opn1sw	0.00144517	1.65575	1.65575	NTG up vs VEH	40.1393	0.907264	0.113014	1
Gm20481	0.00108543	1.64119	1.64119	NTG up vs VEH	45.5221	0.875749	0.0961894	1
Olfr1495	0.0397307	1.63312	1.63312	NTG up vs VEH	7.62977	0.85841	0.56254	1
Guca1a	0.0333948	1.6263	1.6263	NTG up vs VEH	8.46884	0.843837	0.498201	1
Olfr611	0.0484083	1.61618	1.61618	NTG up vs VEH	6.74588	0.822295	0.60948	1
Adam21	0.0339888	1.61493	1.61493	NTG up vs VEH	8.38092	0.819661	0.489004	1
Tmem252	0.0233121	1.5845	1.5845	NTG up vs VEH	10.4064	0.755883	0.363182	1
Mag	0.0421477	1.57448	1.57448	NTG up vs VEH	7.35793	0.735195	0.499593	1	72	neuronal
Otor	0.0306296	1.57021	1.57021	NTG up vs VEH	8.90912	0.726426	0.407687	1
Fxr2	0.0325369	1.53077	1.53077	NTG up vs VEH	8.59977	0.646825	0.376071	1
Gm11037	0.0369583	1.52509	1.52509	NTG up vs VEH	7.97187	0.635579	0.398639	1
Crp	0.0152616	1.51642	1.51642	NTG up vs VEH	13.0854	0.618527	0.236342	1	332	immunity, clinical lab
4933403O08Rik	0.030952	1.51477	1.51477	NTG up vs VEH	8.85496	0.615284	0.347423	1
Zkscan16	0.0437795	1.51077	1.51077	NTG up vs VEH	7.18655	0.607483	0.422653	1
Cadm4	0.0421243	1.50401	1.50401	NTG up vs VEH	7.36045	0.594338	0.403737	1	2	cancer
Olfr138	0.0253335	1.50255	1.50255	NTG up vs VEH	9.93255	0.591531	0.297774	1
Tescl	0.0011422	1.49537	1.49537	NTG up vs VEH	44.5178	0.577682	0.0648822	1	1
Olfr753-ps1	0.0316681	1.4874	1.4874	NTG up vs VEH	8.73743	0.56245	0.321862	1
Slc35f3	0.0175915	1.48608	1.48608	NTG up vs VEH	12.1352	0.559926	0.230703	1
Myl3	0.03205	1.48606	1.48606	NTG up vs VEH	8.67626	0.559888	0.322655	1
4930502E18Rik	0.00765348	1.46959	1.46959	NTG up vs VEH	18.5632	0.528836	0.142442	1
Tas2r104	0.0488991	1.46483	1.46483	NTG up vs VEH	6.70265	0.519957	0.387874	1
Lgalsl	0.0135146	1.45679	1.45679	NTG up vs VEH	13.943	0.505061	0.181116	1
Tmem229a	0.025701	1.44359	1.44359	NTG up vs VEH	9.85209	0.480934	0.244077	1
Stard7	0.0203659	1.44169	1.44169	NTG up vs VEH	11.2113	0.477486	0.212948	1
Slc22a27	0.0341617	1.44038	1.44038	NTG up vs VEH	8.35574	0.475109	0.284301	1
Slc45a2	0.0406112	1.43216	1.43216	NTG up vs VEH	7.5281	0.460322	0.305736	1
Taar5	0.0251479	1.43104	1.43104	NTG up vs VEH	9.97379	0.45833	0.229767	1	1
1700011L22Rik	0.032805	1.42577	1.42577	NTG up vs VEH	8.55834	0.448937	0.26228	1
Gm9804	0.0143369	1.42461	1.42461	NTG up vs VEH	13.521	0.446878	0.165253	1
Amhr2	0.00645968	1.42261	1.42261	NTG up vs VEH	20.1588	0.443337	0.109961	1	1
Trpc5	0.0277692	1.42204	1.42204	NTG up vs VEH	9.42774	0.442335	0.234592	1	1
Dusp15	0.0442403	1.41921	1.41921	NTG up vs VEH	7.13979	0.437335	0.306266	1
Gss	0.019389	1.41754	1.41754	NTG up vs VEH	11.5153	0.4344	0.188618	1
Zfp759	0.0489616	1.41718	1.41718	NTG up vs VEH	6.69719	0.433762	0.323839	1
Axin2	0.0406799	1.41651	1.41651	NTG up vs VEH	7.5203	0.432593	0.287617	1	9	cancer
Defb15	0.0241188	1.41562	1.41562	NTG up vs VEH	10.2106	0.431038	0.211074	1
Ccl20	0.00998235	1.41418	1.41418	NTG up vs VEH	16.2726	0.428513	0.131667	1	137	Lymphatic vascular
Nsun2	0.0186625	1.41286	1.41286	NTG up vs VEH	11.7557	0.426205	0.181275	1	1
Vmn1r204	0.00338379	1.40979	1.40979	NTG up vs VEH	27.3452	0.420855	0.0769521	1
Fam69c	0.0455443	1.40069	1.40069	NTG up vs VEH	7.01108	0.405142	0.28893	1
Gatb	0.0270749	1.3983	1.3983	NTG up vs VEH	9.5651	0.40104	0.209637	1
Syde2	0.0124982	1.39702	1.39702	NTG up vs VEH	14.5172	0.398854	0.137373	1
2410124H12Rik	0.00682784	1.39446	1.39446	NTG up vs VEH	19.6252	0.394484	0.100504	1
Nob1	0.00256317	1.39221	1.39221	NTG up vs VEH	31.0529	0.39067	0.0629039	1	12	cancer
Sprr2a2	0.0223336	1.39192	1.39192	NTG up vs VEH	10.6571	0.390173	0.183058	1
Olfr948	0.029708	1.39113	1.39113	NTG up vs VEH	9.06849	0.388833	0.214387	1
Pdgfra	0.0229331	1.39083	1.39083	NTG up vs VEH	10.5017	0.388335	0.184891	1	38	lymphatic vascular
Tmem239	0.0289127	1.38797	1.38797	NTG up vs VEH	9.21176	0.383491	0.208153	1
Fam159b	0.00218328	1.38783	1.38783	NTG up vs VEH	33.3901	0.383254	0.0573904	1
Palld	0.0150893	1.38375	1.38375	NTG up vs VEH	13.1637	0.376408	0.142972	1	1
Krtap31-1	0.00107662	1.37974	1.37974	NTG up vs VEH	45.6847	0.369708	0.040463	1
LOC102638268	0.0318288	1.37897	1.37897	NTG up vs VEH	8.71156	0.368433	0.211462	1
Oxct2b	0.0211068	1.37722	1.37722	NTG up vs VEH	10.9941	0.365529	0.166238	1
Fscn3	0.0401326	1.37331	1.37331	NTG up vs VEH	7.58297	0.359053	0.236749	1
Tnfrsf22	0.0327745	1.37153	1.37153	NTG up vs VEH	8.56302	0.356135	0.20795	1
Ugt2b37	0.0427806	1.37029	1.37029	NTG up vs VEH	7.29036	0.354098	0.242854	1
2010005H15Rik	0.0386729	1.36493	1.36493	NTG up vs VEH	7.75621	0.345335	0.222618	1
Cngb1	0.0127818	1.3642	1.3642	NTG up vs VEH	14.3505	0.344147	0.119907	1
Cbx3	0.045278	1.3639	1.3639	NTG up vs VEH	7.03694	0.343655	0.244179	1	3	cancer
Gm5891	0.0282465	1.36315	1.36315	NTG up vs VEH	9.33609	0.342446	0.183399	1
Gm10662	0.0282465	1.36315	1.36315	NTG up vs VEH	9.33609	0.342446	0.183399	1
Arhgap24	0.0280858	1.35893	1.35893	NTG up vs VEH	9.36669	0.335625	0.179159	1	1
Mmd	0.0398386	1.35851	1.35851	NTG up vs VEH	7.61714	0.334945	0.219863	1
Slc26a5	0.0295222	1.3583	1.3583	NTG up vs VEH	9.10149	0.334611	0.183822	1
Olfr804	0.0231381	1.35828	1.35828	NTG up vs VEH	10.4499	0.334584	0.16009	1
AW551984	0.041817	1.35813	1.35813	NTG up vs VEH	7.39381	0.334332	0.226089	1
Hspd1	0.00559518	1.35634	1.35634	NTG up vs VEH	21.5984	0.331465	0.0767337	1	8	cancer
Col12a1	0.0179699	1.35497	1.35497	NTG up vs VEH	11.9975	0.329261	0.137221	1	2
Gm13247	0.0367738	1.35469	1.35469	NTG up vs VEH	7.99592	0.328817	0.205615	1
Fgf3	0.0120503	1.35453	1.35453	NTG up vs VEH	14.7915	0.328564	0.111065	1	15	cancer
Madcam1	0.0110133	1.35271	1.35271	NTG up vs VEH	15.4854	0.325658	0.10515	1	186	lymphatic vascular, immune cell adhesion molecule
Klk14	0.0363172	1.3508	1.3508	NTG up vs VEH	8.05616	0.322626	0.200236	1	1
Lypd4	0.0151943	1.34989	1.34989	NTG up vs VEH	13.1158	0.321174	0.122438	1
Spag4	0.0101029	1.34967	1.34967	NTG up vs VEH	16.1748	0.320826	0.0991745	1
Msmo1	0.0442302	1.34772	1.34772	NTG up vs VEH	7.1408	0.317734	0.222478	1
Olfr1154	0.0389641	1.34597	1.34597	NTG up vs VEH	7.72092	0.314973	0.203974	1
Kcng3	0.0215257	1.34434	1.34434	NTG up vs VEH	10.876	0.312414	0.143625	1
Grpr	0.0225014	1.34367	1.34367	NTG up vs VEH	10.613	0.311364	0.14669	1	11	cancer
Baat	0.0499903	1.34242	1.34242	NTG up vs VEH	6.60871	0.309404	0.234088	1
9330159F19Rik	0.00335272	1.34085	1.34085	NTG up vs VEH	27.4619	0.306944	0.0558856	1
Olfr62	0.0412735	1.33715	1.33715	NTG up vs VEH	7.45365	0.301191	0.202043	1
Gm7854	0.0463501	1.33709	1.33709	NTG up vs VEH	6.93413	0.3011	0.217114	1
Ldlr	0.0241867	1.3308	1.3308	NTG up vs VEH	10.1945	0.291411	0.142925	1	51	Lymphatic vascular
Gm9887	0.0448395	1.33062	1.33062	NTG up vs VEH	7.07998	0.291131	0.205601	1
Mogat2	0.0218827	1.3302	1.3302	NTG up vs VEH	10.7779	0.29048	0.134757	1
Shc4	0.0269978	1.33005	1.33005	NTG up vs VEH	9.58064	0.290257	0.151481	1
Azin1	0.0477717	1.32731	1.32731	NTG up vs VEH	6.80287	0.286082	0.210265	1	3
Trim31	0.0263791	1.32701	1.32701	NTG up vs VEH	9.7078	0.285623	0.14711	1
Olfr303	0.0067727	1.3262	1.3262	NTG up vs VEH	19.7025	0.284389	0.0721705	1
Vmn1r17	0.0442209	1.32355	1.32355	NTG up vs VEH	7.14174	0.280378	0.196295	1
Trim75	0.000207211	1.32232	1.32232	NTG up vs VEH	92.2778	0.278518	0.0150912	1
Kank4	0.0296455	1.31947	1.31947	NTG up vs VEH	9.07956	0.274229	0.151015	1	1
Hif1an	0.0320949	1.31857	1.31857	NTG up vs VEH	8.66915	0.272888	0.15739	1	5	cancer
Tmem74b	0.0423451	1.317	1.317	NTG up vs VEH	7.33671	0.270529	0.184367	1
Lhfpl2	0.00593227	1.31647	1.31647	NTG up vs VEH	21.0022	0.269737	0.0642165	1
Gm21913	0.000634624	1.31553	1.31553	NTG up vs VEH	57.4385	0.268349	0.0233597	1
Gm21776	0.000634624	1.31553	1.31553	NTG up vs VEH	57.4385	0.268349	0.0233597	1
Vim	0.0443216	1.31547	1.31547	NTG up vs VEH	7.1316	0.26826	0.188078	1	951	intermediate filament
4930519F16Rik	0.0454553	1.31466	1.31466	NTG up vs VEH	7.0197	0.26705	0.190215	1
2700081O15Rik	0.0369762	1.31347	1.31347	NTG up vs VEH	7.96955	0.26529	0.16644	1
Defb42	0.00808193	1.31306	1.31306	NTG up vs VEH	18.0734	0.264674	0.073222	1
Ctps	0.0474381	1.31177	1.31177	NTG up vs VEH	6.83317	0.262778	0.192281	1
Zcchc9	0.0219469	1.31088	1.31088	NTG up vs VEH	10.7605	0.261461	0.121491	1	1
Crnkl1	0.0483189	1.30826	1.30826	NTG up vs VEH	6.75382	0.257606	0.190711	1
Adamts15	0.0247784	1.30536	1.30536	NTG up vs VEH	10.0572	0.253378	0.125968	1	1	lymphatic vascular
AU018091	0.0143753	1.3036	1.3036	NTG up vs VEH	13.5022	0.250806	0.0928763	1
Gm10912	0.0298096	1.30261	1.30261	NTG up vs VEH	9.0506	0.249379	0.137769	1
Gpr156	0.0123879	1.30237	1.30237	NTG up vs VEH	14.5834	0.249031	0.0853813	1
Olfr668	0.0119544	1.30219	1.30219	NTG up vs VEH	14.8521	0.248763	0.0837466	1
Dnase2b	0.0280391	1.30091	1.30091	NTG up vs VEH	9.37563	0.246915	0.131679	1
Wfdc3	0.0135117	1.30031	1.30031	NTG up vs VEH	13.9445	0.246052	0.0882252	1
Tg	0.0379296	1.30024	1.30024	NTG up vs VEH	7.848	0.245955	0.156699	1	966	thyroglobulin
Crtac1	0.0344461	1.30011	1.30011	NTG up vs VEH	8.3147	0.245764	0.147789	1
Slc4a7	0.0303709	1.29913	1.29913	NTG up vs VEH	8.95317	0.244361	0.136466	1
Gmeb2	0.0489342	1.29358	1.29358	NTG up vs VEH	6.69959	0.23642	0.176443	1
Oprm1	0.0181236	1.29124	1.29124	NTG up vs VEH	11.9427	0.233111	0.0975956	1	3
D630041G03Rik	0.0234784	1.29112	1.29112	NTG up vs VEH	10.3653	0.232943	0.112367	1
Zc3h12c	0.0401085	1.29106	1.29106	NTG up vs VEH	7.58576	0.232852	0.15348	1	1
Cldn34b3	0.0287939	1.29101	1.29101	NTG up vs VEH	9.23364	0.232786	0.126053	1
Itgb8	0.0301387	1.28967	1.28967	NTG up vs VEH	8.99317	0.230901	0.128376	1	3
Ankmy1	0.00507875	1.2889	1.2889	NTG up vs VEH	22.6167	0.229808	0.050805	1
Aatk	0.00895855	1.28889	1.28889	NTG up vs VEH	17.1761	0.229801	0.0668955	1
Ttc13	0.0347714	1.28684	1.28684	NTG up vs VEH	8.26836	0.226932	0.137229	1
Ltbp1	0.0375763	1.28672	1.28672	NTG up vs VEH	7.89254	0.226762	0.143656	1	1
Fbxl7	0.0452737	1.28568	1.28568	NTG up vs VEH	7.03735	0.225309	0.160081	1	1
E330021D16Rik	0.0240482	1.28524	1.28524	NTG up vs VEH	10.2274	0.224692	0.109848	1
Drp2	0.0187045	1.28521	1.28521	NTG up vs VEH	11.7415	0.224657	0.0956682	1
Hs6st3	0.0297493	1.283	1.283	NTG up vs VEH	9.06121	0.221578	0.122267	1
1700065D16Rik	0.0482793	1.28211	1.28211	NTG up vs VEH	6.75735	0.220344	0.16304	1
Cilp	0.0169222	1.28197	1.28197	NTG up vs VEH	12.3892	0.220153	0.0888489	1	1
Nuggc	0.00860911	1.28154	1.28154	NTG up vs VEH	17.5184	0.219557	0.0626648	1	1
Lrp2bp	0.00288486	1.28029	1.28029	NTG up vs VEH	29.424	0.217842	0.0370176	1
Spg20	0.0264986	1.27892	1.27892	NTG up vs VEH	9.68293	0.215947	0.111509	1	1
Lce3b	0.0147002	1.27717	1.27717	NTG up vs VEH	13.3453	0.213558	0.0800124	1
Olfr520	0.0216867	1.27622	1.27622	NTG up vs VEH	10.8315	0.212258	0.0979822	1
Myo10	0.0340604	1.27092	1.27092	NTG up vs VEH	8.37047	0.205076	0.1225	1	1	stephen
Cdc42bpg	0.0385856	1.27086	1.27086	NTG up vs VEH	7.76686	0.204991	0.131965	1
Cd101	0.0207866	1.26949	1.26949	NTG up vs VEH	11.0867	0.203159	0.0916234	1	5
Fcrl6	0.0415527	1.267	1.267	NTG up vs VEH	7.42277	0.199822	0.134601	1	1
Apc2	0.0281686	1.26636	1.26636	NTG up vs VEH	9.3509	0.19897	0.106391	1	1
Dhrs2	0.04712	1.26602	1.26602	NTG up vs VEH	6.86235	0.198519	0.144643	1	1
Olfr967	0.0475101	1.26474	1.26474	NTG up vs VEH	6.82661	0.196827	0.144162	1
4933411G06Rik	0.032981	1.26444	1.26444	NTG up vs VEH	8.53139	0.196429	0.115121	1
Rhox6	0.0453162	1.26444	1.26444	NTG up vs VEH	7.03322	0.196425	0.139641	1
4930544G11Rik	0.0378999	1.26359	1.26359	NTG up vs VEH	7.85173	0.195305	0.124371	1
Rab27a	0.0397355	1.26331	1.26331	NTG up vs VEH	7.62921	0.194925	0.127749	1	17	cancer
Lancl3	0.0355656	1.26294	1.26294	NTG up vs VEH	8.15771	0.19444	0.119176	1
Eva1c	0.0171355	1.26287	1.26287	NTG up vs VEH	12.3067	0.194346	0.0789594	1
Gipr	0.0453873	1.2619	1.2619	NTG up vs VEH	7.0263	0.193067	0.137388	1	1
Olfr1454	0.0120312	1.26161	1.26161	NTG up vs VEH	14.8035	0.192688	0.0650818	1
Olfr955	0.0421927	1.26082	1.26082	NTG up vs VEH	7.35308	0.19166	0.130326	1
Gm16223	0.0188356	1.25918	1.25918	NTG up vs VEH	11.6973	0.189513	0.0810076	1
Gm11175	0.0152537	1.25791	1.25791	NTG up vs VEH	13.089	0.187857	0.0717614	1
Ttc29	0.0477836	1.2559	1.2559	NTG up vs VEH	6.8018	0.185238	0.136168	1	1
Gm6725	0.0402379	1.25519	1.25519	NTG up vs VEH	7.57082	0.18433	0.121737	1
Gm8359	0.0423875	1.25393	1.25393	NTG up vs VEH	7.33216	0.182693	0.124583	1
Olfr945	0.00717564	1.25384	1.25384	NTG up vs VEH	19.157	0.182588	0.0476556	1
Hdgfl1	0.0422058	1.25316	1.25316	NTG up vs VEH	7.35167	0.181702	0.123579	1
Cct8l1	0.0352474	1.25255	1.25255	NTG up vs VEH	8.20162	0.180921	0.110296	1
Rnf11	0.0491637	1.25221	1.25221	NTG up vs VEH	6.6796	0.180493	0.135108	1
Gm21118	0.0211741	1.25041	1.25041	NTG up vs VEH	10.9749	0.178188	0.0811794	1
Pcyox1l	0.0106199	1.24958	1.24958	NTG up vs VEH	15.7731	0.177132	0.0561502	1
Pak6	0.0440976	1.24953	1.24953	NTG up vs VEH	7.15419	0.177066	0.12375	1
Slc44a1	0.0357265	1.24882	1.24882	NTG up vs VEH	8.13572	0.176161	0.108264	1
Cmtr2	0.024445	1.24881	1.24881	NTG up vs VEH	10.134	0.176153	0.086912	1
Ppp1r27	0.0462351	1.24858	1.24858	NTG up vs VEH	6.94499	0.175854	0.126605	1
Acot7	0.0410972	1.24766	1.24766	NTG up vs VEH	7.4733	0.174699	0.116882	1	1
Fbxw26	0.0198876	1.24754	1.24754	NTG up vs VEH	11.3576	0.174542	0.0768396	1
Gm11595	0.035551	1.24659	1.24659	NTG up vs VEH	8.15971	0.173341	0.106218	1
Mlx	0.0118505	1.24638	1.24638	NTG up vs VEH	14.9186	0.17307	0.058005	1	2
Gm10110	0.0299548	1.24619	1.24619	NTG up vs VEH	9.02514	0.172843	0.0957565	1
Acadsb	0.0296642	1.24295	1.24295	NTG up vs VEH	9.07625	0.168776	0.0929766	1	1
Grip1	0.0214717	1.24246	1.24246	NTG up vs VEH	10.8911	0.168157	0.0771996	1	1
Rtn4r	0.0116405	1.24153	1.24153	NTG up vs VEH	15.0553	0.166998	0.0554614	1
Ascl5	0.0155205	1.23781	1.23781	NTG up vs VEH	12.97	0.162407	0.0626088	1
Nxph4	0.00270092	1.23716	1.23716	NTG up vs VEH	30.3222	0.161606	0.0266481	1
Nubpl	0.0311814	1.23684	1.23684	NTG up vs VEH	8.81688	0.161213	0.091423	1
Grk1	0.0447882	1.23628	1.23628	NTG up vs VEH	7.08506	0.160529	0.113287	1	1
Ins2	0.0270878	1.23538	1.23538	NTG up vs VEH	9.5625	0.159425	0.0833598	1	17	diabetes
Nudcd3	0.0297271	1.23281	1.23281	NTG up vs VEH	9.06513	0.156299	0.0862087	1
Angptl2	0.0461417	1.23064	1.23064	NTG up vs VEH	6.95385	0.15368	0.1105	1	6	cancer, angiopoetin
Vax1	0.00528855	1.22866	1.22866	NTG up vs VEH	22.1862	0.151303	0.0340983	1
Gm438	0.0164073	1.2282	1.2282	NTG up vs VEH	12.5944	0.150751	0.0598485	1
Zfp251	0.016274	1.22801	1.22801	NTG up vs VEH	12.649	0.150526	0.059501	1
4930557A04Rik	0.0414467	1.22749	1.22749	NTG up vs VEH	7.43446	0.149903	0.100816	1
Tnk2	0.0171978	1.22743	1.22743	NTG up vs VEH	12.2829	0.149836	0.0609935	1	3	Cancer
Gata3	0.0394085	1.22608	1.22608	NTG up vs VEH	7.66777	0.14823	0.0966582	1	329	T-cell
Sh3bp4	0.0465995	1.226	1.226	NTG up vs VEH	6.91069	0.148135	0.107178	1
Gm21903	0.0237311	1.22542	1.22542	NTG up vs VEH	10.3035	0.147448	0.0715523	1
Runx3	0.0119253	1.22364	1.22364	NTG up vs VEH	14.8706	0.145346	0.04887	1	90	T-cell, antiangiogenic
Tmc1	0.0450418	1.22167	1.22167	NTG up vs VEH	7.06005	0.14303	0.101295	1	1
Hsd3b3	0.0409067	1.22131	1.22131	NTG up vs VEH	7.49468	0.142618	0.0951464	1
Gpr20	0.0469056	1.22131	1.22131	NTG up vs VEH	6.88217	0.142619	0.103615	1
Krtap4-9	0.0179801	1.22113	1.22113	NTG up vs VEH	11.9938	0.142404	0.0593656	1
Gm10382	0.0145969	1.22026	1.22026	NTG up vs VEH	13.3946	0.141388	0.0527776	1
Crybb3	0.0215025	1.21989	1.21989	NTG up vs VEH	10.8825	0.140954	0.0647619	1
Wdr33	0.0316908	1.21915	1.21915	NTG up vs VEH	8.73376	0.140103	0.0802079	1
Gm21333	0.00112151	1.21905	1.21905	NTG up vs VEH	44.8756	0.13998	0.0155964	1
Fam19a3	0.00630832	1.21857	1.21857	NTG up vs VEH	20.3907	0.139424	0.0341883	1
Rab22a	0.0284524	1.21818	1.21818	NTG up vs VEH	9.29722	0.138974	0.0747395	1
Gjc2	0.0071497	1.2181	1.2181	NTG up vs VEH	19.1908	0.138883	0.0361847	1	9	Lymphatic Vascular, Connexin 47, mutated in primary lymphatic dysfunction
Nalcn	0.00696652	1.21758	1.21758	NTG up vs VEH	19.4346	0.138281	0.0355758	1
Ccr8	0.0365642	1.21671	1.21671	NTG up vs VEH	8.02345	0.137281	0.0855497	1	37	Lymphatic vascular
Tvp23b	0.00140804	1.21472	1.21472	NTG up vs VEH	40.6037	0.134998	0.0166239	1
Gm5724	0.0437602	1.21413	1.21413	NTG up vs VEH	7.18852	0.134323	0.0934284	1
Dcp2	0.0319169	1.21274	1.21274	NTG up vs VEH	8.69747	0.132748	0.076314	1
Pcdh20	0.00698406	1.21152	1.21152	NTG up vs VEH	19.4109	0.131358	0.0338363	1	1
Gm20731	0.0412155	1.21041	1.21041	NTG up vs VEH	7.4601	0.130108	0.0872025	1
Ubr1	0.032399	1.21001	1.21001	NTG up vs VEH	8.62128	0.129664	0.0752001	1	1
Thg1l	0.0033233	1.20894	1.20894	NTG up vs VEH	27.5737	0.12846	0.023294	1
Esp23	0.0124137	1.20875	1.20875	NTG up vs VEH	14.5679	0.128253	0.0440189	1
Pdp2	0.0361037	1.2087	1.2087	NTG up vs VEH	8.08471	0.128196	0.0792831	1
Gm5600	0.0420217	1.20859	1.20859	NTG up vs VEH	7.37155	0.128069	0.0868672	1
Il12rb1	0.0402138	1.20818	1.20818	NTG up vs VEH	7.57359	0.127609	0.0842459	1	18	immunity
Tnxb	0.0350235	1.20773	1.20773	NTG up vs VEH	8.23285	0.127108	0.0771958	1	5	cancer
Krtap19-1	0.0352614	1.20739	1.20739	NTG up vs VEH	8.19967	0.126734	0.0772797	1
Ankrd13c	0.0410643	1.2067	1.2067	NTG up vs VEH	7.47698	0.12596	0.0842321	1
Tmem132e	0.0108194	1.20645	1.20645	NTG up vs VEH	15.6253	0.125681	0.0402171	1
Gm5965	0.0499805	1.20634	1.20634	NTG up vs VEH	6.60955	0.125565	0.0949876	1
Gm10065	0.0368221	1.20619	1.20619	NTG up vs VEH	7.98961	0.125393	0.0784726	1
Siglec15	0.0213182	1.20609	1.20609	NTG up vs VEH	10.9341	0.125281	0.057289	1	2
Efna4	0.016955	1.20595	1.20595	NTG up vs VEH	12.3764	0.125134	0.0505535	1	2
Prl7b1	0.0220219	1.20593	1.20593	NTG up vs VEH	10.7402	0.125104	0.0582408	1
Iglon5	0.0136015	1.20579	1.20579	NTG up vs VEH	13.8967	0.124948	0.0449559	1
Myh7b	0.00522275	1.20576	1.20576	NTG up vs VEH	22.3186	0.124919	0.0279854	1
Pofut1	0.00491823	1.20573	1.20573	NTG up vs VEH	22.9633	0.124888	0.027193	1	2
Tmx4	0.0293179	1.20419	1.20419	NTG up vs VEH	9.13809	0.123189	0.0674039	1
Klf9	0.0177761	1.20308	1.20308	NTG up vs VEH	12.0675	0.121964	0.0505342	1	4
Lpo	0.0151536	1.20241	1.20241	NTG up vs VEH	13.1343	0.121228	0.0461492	1	65	immunity *searched lipoxygenase
Defb50	0.0259919	1.2024	1.2024	NTG up vs VEH	9.78953	0.121222	0.061914	1
Gpha2	0.030788	1.20223	1.20223	NTG up vs VEH	8.8824	0.12103	0.0681293	1	2
Gm20852	0.0478261	1.20183	1.20183	NTG up vs VEH	6.79797	0.120595	0.0886992	1
LOC100040786	0.0478261	1.20183	1.20183	NTG up vs VEH	6.79797	0.120595	0.0886992	1
Gm20852	0.0478261	1.20183	1.20183	NTG up vs VEH	6.79797	0.120595	0.0886992	1
Hadh	0.0216457	1.20136	1.20136	NTG up vs VEH	10.8428	0.120086	0.055376	1
Trex2	0.0311018	1.20082	1.20082	NTG up vs VEH	8.83005	0.119495	0.0676641	1	3
B930078G14Rik	0.00596494	1.19906	1.19906	NTG up vs VEH	20.9469	0.117586	0.0280677	1
Lin7c	0.026528	1.19759	1.19759	NTG up vs VEH	9.67681	0.11601	0.059942	1
Ear-ps8	0.0417766	1.19687	1.19687	NTG up vs VEH	7.39822	0.115234	0.0778798	1
Gm20727	0.0454213	1.19509	1.19509	NTG up vs VEH	7.023	0.113332	0.0806866	1
Sesn3	0.003412	1.19496	1.19496	NTG up vs VEH	27.2406	0.113196	0.0207771	1
Vmn1r188	0.00983718	1.19496	1.19496	NTG up vs VEH	16.3926	0.113198	0.0345272	1
Olfr557	0.0353817	1.1948	1.1948	NTG up vs VEH	8.18302	0.113024	0.0690603	1
E130310I04Rik	0.0148264	1.19479	1.19479	NTG up vs VEH	13.2857	0.11301	0.0425307	1
Abca8b	0.0466174	1.19395	1.19395	NTG up vs VEH	6.90901	0.112116	0.0811377	1
Noc4l	0.00710461	1.19325	1.19325	NTG up vs VEH	19.25	0.111385	0.0289311	1
Rxra	0.0478613	1.19249	1.19249	NTG up vs VEH	6.79479	0.110575	0.0813676	1	4
Krtap6-1	0.0349718	1.19124	1.19124	NTG up vs VEH	8.2401	0.109267	0.0663019	1
Kcnk16	0.0344483	1.19056	1.19056	NTG up vs VEH	8.31439	0.108557	0.0652828	1
Gm270	0.0257287	1.19004	1.19004	NTG up vs VEH	9.84609	0.108009	0.0548488	1
Cyp26c1	0.0418906	1.18954	1.18954	NTG up vs VEH	7.38579	0.107492	0.0727697	1
Trim11	0.0297971	1.1885	1.1885	NTG up vs VEH	9.0528	0.106404	0.0587687	1	1
Pramel6	0.0167754	1.18802	1.18802	NTG up vs VEH	12.4468	0.105914	0.0425469	1
Atp11b	0.000703418	1.18735	1.18735	NTG up vs VEH	54.9507	0.105224	0.0095744	1
Lce1g	0.0338822	1.18717	1.18717	NTG up vs VEH	8.39654	0.105029	0.0625428	1
Chrm2	0.0423748	1.187	1.187	NTG up vs VEH	7.33353	0.10486	0.0714932	1
Gm9696	0.039471	1.18646	1.18646	NTG up vs VEH	7.66036	0.104299	0.068077	1
A130010J15Rik	0.0109597	1.18628	1.18628	NTG up vs VEH	15.5237	0.104113	0.0335335	1
Tmed5	0.0298129	1.18591	1.18591	NTG up vs VEH	9.05001	0.103736	0.0573127	1
Tbx21	0.0150954	1.18402	1.18402	NTG up vs VEH	13.1609	0.101809	0.0386786	1	194	Immunity, T Cells, NK Cells
Slc22a4	0.0344234	1.18381	1.18381	NTG up vs VEH	8.31797	0.101593	0.0610684	1	1
H2afv	0.0448326	1.18271	1.18271	NTG up vs VEH	7.08067	0.100479	0.0709532	1
Pus1	0.0403134	1.18262	1.18262	NTG up vs VEH	7.56213	0.100388	0.0663752	1
Ttll2	0.0136746	1.1823	1.1823	NTG up vs VEH	13.8581	0.100063	0.0361026	1
Bpifb2	0.0125224	1.18039	1.18039	NTG up vs VEH	14.5028	0.0981397	0.0338347	1
Tmem178	0.0219688	1.17836	1.17836	NTG up vs VEH	10.7546	0.0961071	0.0446821	1
Dhcr7	0.0286051	1.17815	1.17815	NTG up vs VEH	9.26865	0.0959003	0.0517337	1	2
Scn11a	0.000133377	1.17769	1.17769	NTG up vs VEH	110.882	0.0954449	0.00430391	1
Lrrc75a	0.0367336	1.17755	1.17755	NTG up vs VEH	8.00118	0.0953061	0.0595576	1
Pkig	0.0447769	1.17746	1.17746	NTG up vs VEH	7.08618	0.095219	0.0671864	1
Fchsd1	0.043077	1.1768	1.1768	NTG up vs VEH	7.25921	0.0945672	0.065136	1
Fam73b	0.0361441	1.17649	1.17649	NTG up vs VEH	8.07929	0.0942589	0.0583336	1
Prodh2	0.0115301	1.17632	1.17632	NTG up vs VEH	15.1286	0.0940941	0.031098	1
Cdkn1b	0.0128936	1.17626	1.17626	NTG up vs VEH	14.2863	0.0940376	0.0329119	1	63	Cell Cycle regulation
Wnt5b	0.0443697	1.17496	1.17496	NTG up vs VEH	7.12677	0.0927615	0.0650796	1	7	Lymphatic vascular
Unc13b	0.0299748	1.17447	1.17447	NTG up vs VEH	9.02165	0.0922818	0.0511446	1	1
Serpina1f	0.00483906	1.17417	1.17417	NTG up vs VEH	23.1401	0.091987	0.0198761	1
Fndc9	0.0264962	1.17402	1.17402	NTG up vs VEH	9.68342	0.0918368	0.0474196	1
Vmn1r53	0.00313079	1.17205	1.17205	NTG up vs VEH	28.3413	0.0899226	0.0158642	1
Hmgn5	0.0282689	1.17187	1.17187	NTG up vs VEH	9.33184	0.0897524	0.0480893	1
Hmgcs1	0.043546	1.17186	1.17186	NTG up vs VEH	7.21052	0.0897447	0.0622318	1	1
Cpeb3	0.043041	1.17181	1.17181	NTG up vs VEH	7.26298	0.0896966	0.0617492	1
Cbx5	0.0273622	1.17053	1.17053	NTG up vs VEH	9.50765	0.0884613	0.0465211	1	7	cancer
Rdh1	0.0384887	1.17052	1.17052	NTG up vs VEH	7.77873	0.0884504	0.0568541	1
Pih1d1	0.0446345	1.16957	1.16957	NTG up vs VEH	7.10032	0.087543	0.0616473	1
Hs3st4	0.019453	1.16909	1.16909	NTG up vs VEH	11.4948	0.0870882	0.0378817	1
Hyou1	0.0335682	1.16846	1.16846	NTG up vs VEH	8.44294	0.0864802	0.0512145	1	1
AI597479	0.0241371	1.16775	1.16775	NTG up vs VEH	10.2063	0.0858097	0.0420378	1
Slc5a7	0.0410548	1.1669	1.1669	NTG up vs VEH	7.47805	0.0850016	0.0568341	1
Gm5460	0.0371403	1.16686	1.16686	NTG up vs VEH	7.94831	0.084964	0.0534478	1
Becn1	0.00791696	1.16669	1.16669	NTG up vs VEH	18.2576	0.0848072	0.0232252	1	56	cancer
Ssty2	0.0253428	1.16667	1.16667	NTG up vs VEH	9.93048	0.0847861	0.0426899	1
Osbpl1a	0.0297434	1.1651	1.1651	NTG up vs VEH	9.06226	0.0833107	0.0459658	1
Olfr922	0.0477147	1.16488	1.16488	NTG up vs VEH	6.80803	0.0831107	0.0610387	1
Ip6k3	0.00520466	1.16336	1.16336	NTG up vs VEH	22.3554	0.0816893	0.0182706	1
Zfp444	0.0474918	1.16328	1.16328	NTG up vs VEH	6.82828	0.0816159	0.0597631	1
Prlhr	0.00772474	1.16269	1.16269	NTG up vs VEH	18.4791	0.0810735	0.0219366	1
Gm6307	0.0304238	1.16252	1.16252	NTG up vs VEH	8.94412	0.0809168	0.0452346	1
Cpvl	0.0290073	1.16251	1.16251	NTG up vs VEH	9.19441	0.0809083	0.0439986	1
Gjd2	0.0446739	1.16247	1.16247	NTG up vs VEH	7.09639	0.0808656	0.0569765	1	1	connexin 36
Smo	0.0422932	1.16143	1.16143	NTG up vs VEH	7.34227	0.0799102	0.0544179	1	28	cancer
Fdx1	0.0492669	1.16118	1.16118	NTG up vs VEH	6.67066	0.079676	0.0597212	1	1
Tex28	0.048448	1.16105	1.16105	NTG up vs VEH	6.74236	0.07956	0.0590001	1
Mllt6	0.0378639	1.16023	1.16023	NTG up vs VEH	7.85624	0.0788113	0.0501584	1
Dnaja1	0.0457566	1.15959	1.15959	NTG up vs VEH	6.99062	0.0782258	0.0559505	1
Dnal4	0.0133478	1.15937	1.15937	NTG up vs VEH	14.033	0.0780233	0.0277999	1	1
6330403A02Rik	0.0234402	1.15877	1.15877	NTG up vs VEH	10.3747	0.0774819	0.0373419	1
Cxcl12	0.0381162	1.1585	1.1585	NTG up vs VEH	7.82472	0.0772381	0.0493552	1	565	Lymphatic vascular, Immune Trafficing
Kcnk3	0.0207175	1.1581	1.1581	NTG up vs VEH	11.1069	0.0768729	0.0346059	1
Mdga2	0.00666194	1.15758	1.15758	NTG up vs VEH	19.8605	0.0764031	0.0192349	1
Oprl1	0.0434687	1.15667	1.15667	NTG up vs VEH	7.2185	0.075584	0.0523544	1	3
A3galt2	0.0103599	1.15623	1.15623	NTG up vs VEH	15.9716	0.0751923	0.0235394	1
Ppp3r2	0.0113648	1.15601	1.15601	NTG up vs VEH	15.2403	0.0749905	0.0246027	1
Hinfp	0.0167423	1.15228	1.15228	NTG up vs VEH	12.4599	0.0716882	0.0287675	1	3
Gm1673	0.0461996	1.15119	1.15119	NTG up vs VEH	6.94835	0.0707326	0.0508988	1
Chtf18	0.044317	1.15046	1.15046	NTG up vs VEH	7.13207	0.0700918	0.0491385	1
Dubr	0.0374501	1.14976	1.14976	NTG up vs VEH	7.90859	0.0694851	0.0439302	1
Rdh8	0.0235226	1.14945	1.14945	NTG up vs VEH	10.3544	0.0692168	0.0334239	1
C330006A16Rik	0.0496498	1.1494	1.1494	NTG up vs VEH	6.63771	0.0691728	0.0521059	1
Gm21907	0.0410385	1.14875	1.14875	NTG up vs VEH	7.47988	0.068613	0.045865	1
Shbg	0.0281825	1.14755	1.14755	NTG up vs VEH	9.34826	0.0675873	0.0361497	1	19	Sex hormone, cancer
2810428I15Rik	0.012504	1.14723	1.14723	NTG up vs VEH	14.5138	0.0673086	0.0231878	1
Clcn6	0.0427314	1.14679	1.14679	NTG up vs VEH	7.29556	0.0669404	0.0458775	1
Fam198a	0.0318964	1.14649	1.14649	NTG up vs VEH	8.70074	0.0666817	0.0383195	1
Olfr828	0.0345485	1.14626	1.14626	NTG up vs VEH	8.30005	0.0664821	0.0400492	1
Mvd	0.0435793	1.14598	1.14598	NTG up vs VEH	7.20708	0.0662474	0.0459599	1
Ctbp2	0.0376928	1.14592	1.14592	NTG up vs VEH	7.87779	0.0661954	0.0420139	1	3
Ihh	0.0272144	1.14495	1.14495	NTG up vs VEH	9.53709	0.0653742	0.0342737	1	12	cancer
Diaph1	0.0211387	1.14448	1.14448	NTG up vs VEH	10.985	0.06498	0.0295767	1
Mpnd	0.0499668	1.14374	1.14374	NTG up vs VEH	6.6107	0.0643582	0.0486772	1
Pou6f1	0.0422282	1.14324	1.14324	NTG up vs VEH	7.34926	0.0639402	0.0435012	1
Ebna1bp2	0.0151648	1.14314	1.14314	NTG up vs VEH	13.1293	0.0638597	0.0243196	1	2
Abcb4	0.0133948	1.1428	1.1428	NTG up vs VEH	14.0075	0.0635721	0.0226922	1	9	cancer
9930104L06Rik	0.0438916	1.14231	1.14231	NTG up vs VEH	7.17511	0.0631688	0.0440194	1
Prpf4	0.0361522	1.14209	1.14209	NTG up vs VEH	8.07821	0.0629848	0.0389844	1
Celsr2	0.0257786	1.14149	1.14149	NTG up vs VEH	9.8353	0.0624824	0.0317644	1
Gm9508	0.00678402	1.14112	1.14112	NTG up vs VEH	19.6866	0.0621787	0.0157921	1
Amigo2	0.0347588	1.14002	1.14002	NTG up vs VEH	8.27014	0.0612738	0.0370452	1	1
Snx11	0.0485073	1.13947	1.13947	NTG up vs VEH	6.73711	0.060824	0.0451411	1
Ccdc61	0.0329109	1.13944	1.13944	NTG up vs VEH	8.5421	0.0607989	0.0355878	1
Grpel2	0.0398295	1.13938	1.13938	NTG up vs VEH	7.6182	0.060754	0.0398742	1
Pigyl	0.00778827	1.13808	1.13808	NTG up vs VEH	18.405	0.0596943	0.0162168	1
Suds3	0.0321785	1.13726	1.13726	NTG up vs VEH	8.65592	0.0590278	0.0340968	1
Foxd3	0.038383	1.13708	1.13708	NTG up vs VEH	7.79171	0.0588816	0.0377848	1	5	cancer
Psmd7	0.0404244	1.13583	1.13583	NTG up vs VEH	7.5494	0.0578795	0.0383339	1
Ctrb1	0.0285411	1.13474	1.13474	NTG up vs VEH	9.2806	0.0570096	0.0307144	1
Arhgap26	0.0359886	1.13384	1.13384	NTG up vs VEH	8.1002	0.0562961	0.0347498	1	2	cancer
Zbtb17	0.0314448	1.1337	1.1337	NTG up vs VEH	8.77366	0.0561832	0.0320181	1
Col11a2	0.0380354	1.13274	1.13274	NTG up vs VEH	7.83479	0.0554329	0.0353761	1	1
Krt1	0.0401551	1.12737	1.12737	NTG up vs VEH	7.58037	0.0512861	0.0338283	1	2
Aard	0.0209437	1.12596	1.12596	NTG up vs VEH	11.041	0.0502205	0.0227427	1
Caprin1	0.0396193	1.12521	1.12521	NTG up vs VEH	7.64286	0.0496559	0.0324852	1	1
Gm15293	0.0432759	1.12486	1.12486	NTG up vs VEH	7.23847	0.0493963	0.0341207	1
Etv3l	0.00603489	1.12391	1.12391	NTG up vs VEH	20.83	0.0486901	0.0116875	1
1700020A23Rik	0.00861766	1.12391	1.12391	NTG up vs VEH	17.5098	0.0486859	0.0139025	1
1110004F10Rik	0.0456872	1.12275	1.12275	NTG up vs VEH	6.9973	0.0478335	0.03418	1
Rims4	0.0442523	1.12271	1.12271	NTG up vs VEH	7.13858	0.0478036	0.0334826	1
BC049702	0.0170479	1.12242	1.12242	NTG up vs VEH	12.3404	0.0475863	0.0192807	1
Zfp316	0.0338802	1.12185	1.12185	NTG up vs VEH	8.39683	0.0471727	0.0280896	1
Ccar2	0.0376305	1.12147	1.12147	NTG up vs VEH	7.88567	0.0468927	0.0297329	1	4
Il1f5	0.015417	1.11957	1.11957	NTG up vs VEH	13.0158	0.0455156	0.0174847	1	4
Szrd1	0.0483497	1.11833	1.11833	NTG up vs VEH	6.75108	0.0446301	0.0330541	1
Ptx3	0.0199176	1.11805	1.11805	NTG up vs VEH	11.3482	0.0444266	0.0195742	1	12	Lymphatic vascular, Recently defined lymphatic-immune interaction marker
Tal1	0.0393309	1.11795	1.11795	NTG up vs VEH	7.67699	0.044359	0.0288909	1	43	Lymphatic vascular
Smad3	0.0264236	1.11777	1.11777	NTG up vs VEH	9.69853	0.0442257	0.0228002	1	76	Lymphatic vascular, cancer
Nrk	0.0444938	1.1176	1.1176	NTG up vs VEH	7.11434	0.0441099	0.0310007	1
Helz	0.02395	1.11593	1.11593	NTG up vs VEH	10.2508	0.0429299	0.0209397	1	1
Krt74	0.0105813	1.11589	1.11589	NTG up vs VEH	15.8022	0.0428992	0.0135738	1
Uty	0.041862	1.11557	1.11557	NTG up vs VEH	7.3889	0.0426744	0.0288774	1	5
Trerf1	0.0441261	1.11185	1.11185	NTG up vs VEH	7.15131	0.0401129	0.0280458	1	3
Pusl1	0.0449233	1.11166	1.11166	NTG up vs VEH	7.07171	0.0399813	0.0282685	1
Slc27a3	0.0165283	1.11025	1.11025	NTG up vs VEH	12.5454	0.0390258	0.0155538	1
Slu7	0.0422933	1.10995	1.10995	NTG up vs VEH	7.34226	0.0388268	0.0264406	1
Tlk1	0.0413457	1.10847	1.10847	NTG up vs VEH	7.44563	0.0378421	0.0254123	1	1
Csnk2a1	0.0472912	1.1068	1.1068	NTG up vs VEH	6.84661	0.0367422	0.0268324	1	1
Mrgpra5	0.0385833	1.10628	1.10628	NTG up vs VEH	7.76714	0.0363999	0.023432	1
Matr3	0.0288154	1.10516	1.10516	NTG up vs VEH	9.22965	0.035672	0.0193247	1
Chd6	0.0317788	1.10367	1.10367	NTG up vs VEH	8.71958	0.0347184	0.0199083	1
Olfr311	0.0181961	1.1021	1.1021	NTG up vs VEH	11.9171	0.0337236	0.0141492	1
Poc1a	0.000229425	1.10068	1.10068	NTG up vs VEH	88.4243	0.032833	0.00185656	1
Olfr380	0.0208687	1.09875	1.09875	NTG up vs VEH	11.0628	0.0316425	0.0143014	1
Cbx2	0.0273427	1.09565	1.09565	NTG up vs VEH	9.51153	0.0297714	0.0156502	1	2
Slc41a3	0.0160715	1.09517	1.09517	NTG up vs VEH	12.7332	0.0294877	0.011579	1
Kif21b	0.012691	1.0947	1.0947	NTG up vs VEH	14.4034	0.0292097	0.0101399	1
Dpp8	0.0166974	1.09412	1.09412	NTG up vs VEH	12.4777	0.0288681	0.0115679	1	1
Mpzl3	0.0366288	1.09407	1.09407	NTG up vs VEH	8.01494	0.0288389	0.0179907	1
Gria3	0.0365873	1.09082	1.09082	NTG up vs VEH	8.0204	0.0269643	0.0168098	1
Ccdc177	0.0101468	1.08984	1.08984	NTG up vs VEH	16.1396	0.0264058	0.00818046	1	1
Tmed4	0.0468904	1.08981	1.08981	NTG up vs VEH	6.88359	0.0263906	0.0191692	1	1
Nubp1	0.0377647	1.08969	1.08969	NTG up vs VEH	7.86871	0.0263214	0.0167254	1
Nudt11	0.0288402	1.08919	1.08919	NTG up vs VEH	9.22509	0.026045	0.0141164	1
Prl8a9	0.0390067	1.08849	1.08849	NTG up vs VEH	7.71578	0.0256523	0.0166233	1
Prkcsh	0.00657593	1.08793	1.08793	NTG up vs VEH	19.9858	0.0253442	0.00634055	1
Gm20741	0.00907299	1.08752	1.08752	NTG up vs VEH	17.0681	0.0251183	0.00735826	1
Atp13a3	0.0370279	1.08573	1.08573	NTG up vs VEH	7.96284	0.0241392	0.0151574	1
Olfr1198	0.044609	1.08522	1.08522	NTG up vs VEH	7.10286	0.0238633	0.0167984	1
Six6	0.0101367	1.08058	1.08058	NTG up vs VEH	16.1476	0.0214278	0.00663495	1
Rnf139	0.0442944	1.0789	1.0789	NTG up vs VEH	7.13434	0.0205785	0.0144221	1
Gm21768	0.0246637	1.07746	1.07746	NTG up vs VEH	10.0835	0.0198608	0.00984817	1
Inhbb	0.043073	1.07681	1.07681	NTG up vs VEH	7.25962	0.0195405	0.0134583	1	4
Arhgef5	0.0126082	1.07593	1.07593	NTG up vs VEH	14.452	0.0191121	0.0066123	1
Eef2	0.0295961	1.07465	1.07465	NTG up vs VEH	9.08834	0.0184944	0.0101748	1
Gabrd	0.00910587	1.07419	1.07419	NTG up vs VEH	17.0374	0.0182757	0.00536341	1
Pdlim2	0.0475982	1.07122	1.07122	NTG up vs VEH	6.81859	0.0168901	0.0123853	1	2
Usp21	0.0331489	1.06557	1.06557	NTG up vs VEH	8.50587	0.0143924	0.00846026	1
Cyp3a44	0.00315238	1.06052	1.06052	NTG up vs VEH	28.252	0.0123211	0.00218057	1
Prss27	0.0334852	1.05916	1.05916	NTG up vs VEH	8.45531	0.0117887	0.00697117	1
Scube2	0.0366606	1.05879	1.05879	NTG up vs VEH	8.01075	0.0116455	0.0072687	1	1
Nolc1	0.0393984	1.05333	1.05333	NTG up vs VEH	7.66898	0.00963257	0.00628022	1
Hoxc6	0.0337244	1.05263	1.05263	NTG up vs VEH	8.41979	0.00938567	0.00557358	1	9	cancer
Pet117	0.0281076	1.04003	1.04003	NTG up vs VEH	9.36254	0.0054954	0.00293478	1
Zc3h13	0.0478835	1.01147	1.01147	NTG up vs VEH	6.79278	0.000464352	0.000341798	1
4930548G14Rik	0.0497081	0.949305	-1.0534	NTG down vs VEH	6.63273	0.00965731	0.00728005	1
Ang4	0.0210492	0.94098	-1.06272	NTG down vs VEH	11.0106	0.0132042	0.00599613	1	3	Lymphatic vascular
Mhrt	0.0339364	0.940731	-1.063	NTG down vs VEH	8.3886	0.0133194	0.00793898	1
Orc2	0.0395382	0.939971	-1.06386	NTG down vs VEH	7.65242	0.013674	0.00893443	1
Cst3	0.0248641	0.939634	-1.06424	NTG down vs VEH	10.0377	0.0138333	0.00689065	1	11	cancer
Reep3	0.0192417	0.939031	-1.06493	NTG down vs VEH	11.563	0.0141195	0.00610547	1
Scaf4	0.0460054	0.936078	-1.06829	NTG down vs VEH	6.96681	0.0155692	0.0111739	1
Piga	0.0491674	0.933366	-1.07139	NTG down vs VEH	6.67928	0.016967	0.0127012	1	28	Immunity, Cancer
Fbn1	0.0403077	0.931635	-1.07338	NTG down vs VEH	7.56279	0.0178928	0.0118295	1
Ppp1r35	0.0179459	0.929907	-1.07538	NTG down vs VEH	12.0061	0.0188432	0.00784736	1
BC004004	0.0481964	0.926217	-1.07966	NTG down vs VEH	6.76473	0.0209617	0.0154933	1
Nme3	0.0497682	0.920163	-1.08676	NTG down vs VEH	6.6276	0.0247013	0.0186352	1
Vmn2r63	0.0242529	0.914372	-1.09365	NTG down vs VEH	10.1789	0.0285925	0.0140449	1
Prmt6	0.0446852	0.913724	-1.09442	NTG down vs VEH	7.09528	0.0290473	0.0204695	1	1
Smco4	0.0397472	0.909375	-1.09966	NTG down vs VEH	7.62783	0.0322002	0.021107	1
Rbm25	0.01379	0.908262	-1.101	NTG down vs VEH	13.7977	0.0330361	0.0119716	1
Prrt1	0.0200154	0.907006	-1.10253	NTG down vs VEH	11.318	0.0339926	0.015017	1
Dcaf15	0.0362935	0.905081	-1.10487	NTG down vs VEH	8.05932	0.0354886	0.0220171	1
Triap1	0.0467297	0.902034	-1.10861	NTG down vs VEH	6.89853	0.037929	0.0274906	1
Ppil2	0.0274158	0.90118	-1.10966	NTG down vs VEH	9.49704	0.0386295	0.0203377	1
Ssh3	0.0406866	0.897867	-1.11375	NTG down vs VEH	7.51954	0.0414126	0.0275367	1
Mnt	0.0283042	0.893741	-1.11889	NTG down vs VEH	9.32515	0.0450291	0.0241439	1	7
3010026O09Rik	0.0421299	0.893735	-1.1189	NTG down vs VEH	7.35986	0.0450345	0.0305946	1
Trib3	0.0423635	0.893555	-1.11913	NTG down vs VEH	7.33473	0.0451966	0.03081	1	5
Cxcl10	0.0196306	0.893214	-1.11955	NTG down vs VEH	11.4382	0.0455033	0.019891	1	265	Lymphatic vascular, Immune Trafficing
Dlx6os2	0.00135167	0.889445	-1.1243	NTG down vs VEH	41.3424	0.0489745	0.00592304	1
6030458C11Rik	0.0351749	0.889282	-1.1245	NTG down vs VEH	8.21171	0.0491279	0.0299134	1
Kdm5c	0.0131293	0.887948	-1.12619	NTG down vs VEH	14.1533	0.0503933	0.0178027	1	1
Hbb-bs	0.0481666	0.885953	-1.12873	NTG down vs VEH	6.76739	0.0523186	0.0386549	1
Dnajc24	0.0301003	0.885841	-1.12887	NTG down vs VEH	8.99982	0.052428	0.0291273	1
Kif4	0.0271299	0.885113	-1.1298	NTG down vs VEH	9.55403	0.053142	0.0278113	1
Wbp1	0.0289885	0.884766	-1.13024	NTG down vs VEH	9.19786	0.0534834	0.0290738	1
Osbpl9	0.0168189	0.88465	-1.13039	NTG down vs VEH	12.4297	0.0535986	0.0215607	1
Lrch3	0.0262991	0.881581	-1.13433	NTG down vs VEH	9.72455	0.0566809	0.0291432	1
Ssc4d	0.00933062	0.881061	-1.135	NTG down vs VEH	16.8317	0.0572134	0.0169957	1
Lrrc3	0.0461772	0.880271	-1.13601	NTG down vs VEH	6.95048	0.0580269	0.0417431	1
Ptpn3	0.0334299	0.88027	-1.13602	NTG down vs VEH	8.46358	0.0580278	0.0342809	1	4
Ufd1l	0.00786448	0.879527	-1.13697	NTG down vs VEH	18.3173	0.0587986	0.01605	1
Tbp	0.0394854	0.878671	-1.13808	NTG down vs VEH	7.65866	0.0596938	0.0389714	1	18	Immunity
Ddx27	0.0170549	0.87721	-1.13998	NTG down vs VEH	12.3377	0.0612397	0.0248181	1
Ushbp1	0.0475705	0.876586	-1.14079	NTG down vs VEH	6.82111	0.0619064	0.0453785	1
Msl2	0.0440393	0.871605	-1.14731	NTG down vs VEH	7.1601	0.0673796	0.0470522	1
Papolg	0.000235247	0.870716	-1.14848	NTG down vs VEH	87.4999	0.0683837	0.00390765	1	2
B130006D01Rik	0.0086898	0.869365	-1.15027	NTG down vs VEH	17.4377	0.0699265	0.0200504	1
Camta1	0.0154929	0.868268	-1.15172	NTG down vs VEH	12.9822	0.0711932	0.0274196	1	1
Gm12166	0.0330137	0.868158	-1.15186	NTG down vs VEH	8.52641	0.0713209	0.0418235	1
Nmi	0.0091303	0.867411	-1.15286	NTG down vs VEH	17.0147	0.0721919	0.0212145	1
Kat6b	0.0380003	0.865337	-1.15562	NTG down vs VEH	7.83917	0.074643	0.047609	1
Lemd2	0.0484798	0.864225	-1.15711	NTG down vs VEH	6.73954	0.0759762	0.056366	1
Slc26a6	0.0440543	0.864186	-1.15716	NTG down vs VEH	7.15858	0.0760228	0.0530991	1
Hbs1l	0.044698	0.864081	-1.1573	NTG down vs VEH	7.094	0.076149	0.0536714	1
Iapp	0.0189074	0.863873	-1.15758	NTG down vs VEH	11.6732	0.0764005	0.0327246	1
Gm10295	0.0429865	0.863872	-1.15758	NTG down vs VEH	7.26869	0.0764017	0.0525553	1
Rnf20	0.0317711	0.863856	-1.1576	NTG down vs VEH	8.72082	0.0764215	0.0438155	1	1
Hbb-bt	0.0214212	0.862096	-1.15996	NTG down vs VEH	10.9052	0.0785655	0.0360221	1
Hist1h2ab	0.0430589	0.860911	-1.16156	NTG down vs VEH	7.26111	0.0800292	0.0551081	1
Gdf6	0.0215177	0.860864	-1.16162	NTG down vs VEH	10.8783	0.0800877	0.036811	1
Adnp	0.00991352	0.860503	-1.16211	NTG down vs VEH	16.3292	0.0805363	0.0246602	1	2
Rbm4	0.0244193	0.860012	-1.16277	NTG down vs VEH	10.14	0.0811498	0.0400146	1
Mdc1	0.036995	0.858868	-1.16432	NTG down vs VEH	7.9671	0.0825891	0.0518313	1	9	cancer
Flywch2	0.0474964	0.858855	-1.16434	NTG down vs VEH	6.82786	0.0826046	0.0604908	1
Ska3	0.0482703	0.858817	-1.16439	NTG down vs VEH	6.75814	0.0826523	0.0611502	1	1
4932438A13Rik	0.0491887	0.858119	-1.16534	NTG down vs VEH	6.67744	0.0835379	0.0625524	1
Abcg3	0.00605253	0.858107	-1.16536	NTG down vs VEH	20.8008	0.0835532	0.0200841	1	1
Coq10a	0.0205913	0.857861	-1.16569	NTG down vs VEH	11.1441	0.0838676	0.0376288	1
Mob3a	0.012814	0.856429	-1.16764	NTG down vs VEH	14.3319	0.0857048	0.0298999	1
Cnih2	0.0079301	0.85631	-1.1678	NTG down vs VEH	18.2427	0.085858	0.0235322	1
Mitd1	0.0387337	0.85373	-1.17133	NTG down vs VEH	7.74881	0.0892307	0.0575771	1
Tnfsfm13	0.0282993	0.853427	-1.17175	NTG down vs VEH	9.32608	0.0896326	0.0480548	1
Mtbp	0.0418271	0.850567	-1.17569	NTG down vs VEH	7.3927	0.0934693	0.0632172	1
4930562C15Rik	0.0439657	0.85027	-1.1761	NTG down vs VEH	7.16757	0.0938724	0.0654841	1
Ccnt2	0.044634	0.847892	-1.1794	NTG down vs VEH	7.10036	0.0971427	0.0684068	1
Borcs8	0.0342226	0.847021	-1.18061	NTG down vs VEH	8.34691	0.0983572	0.0589183	1
Mtcp1	0.04101	0.846931	-1.18073	NTG down vs VEH	7.48306	0.0984832	0.0658041	1	4	cancer
Nosip	0.0228911	0.846526	-1.1813	NTG down vs VEH	10.5124	0.0990509	0.0471114	1
Tmeff2	0.0395552	0.845802	-1.18231	NTG down vs VEH	7.65041	0.100071	0.0654024	1	5	cancer
Cd160	0.0392896	0.843266	-1.18587	NTG down vs VEH	7.68191	0.103691	0.0674905	1	8	immunity
Ctsb	0.0387217	0.842861	-1.18643	NTG down vs VEH	7.75026	0.104276	0.0672727	1	171	cancer
Oas3	0.0221517	0.841909	-1.18778	NTG down vs VEH	10.7054	0.105659	0.0493487	1
Tlr6	0.0131783	0.841054	-1.18898	NTG down vs VEH	14.1261	0.106911	0.0378419	1	37	immunity
Tmod1	0.0339898	0.840378	-1.18994	NTG down vs VEH	8.38078	0.107906	0.0643773	1	1
Fam160a2	0.0192943	0.840253	-1.19012	NTG down vs VEH	11.546	0.108092	0.0468093	1
Osmr	0.0124708	0.840034	-1.19043	NTG down vs VEH	14.5336	0.108416	0.0372985	1	5	cancer
Smagp	0.0496265	0.839858	-1.19068	NTG down vs VEH	6.6397	0.108676	0.0818381	1
Smim6	0.0290891	0.83929	-1.19148	NTG down vs VEH	9.1795	0.10952	0.0596549	1
Dimt1	0.0220918	0.836317	-1.19572	NTG down vs VEH	10.7214	0.114003	0.0531658	1	1
Tpp2	0.0276887	0.836292	-1.19575	NTG down vs VEH	9.44342	0.11404	0.0603809	1	2
3110057O12Rik	0.0446711	0.834874	-1.19779	NTG down vs VEH	7.09668	0.116216	0.0818803	1
Abcd4	0.0124065	0.832008	-1.20191	NTG down vs VEH	14.5723	0.120686	0.0414094	1
Zbed3	0.033105	0.831577	-1.20253	NTG down vs VEH	8.51254	0.121367	0.0712873	1
Ftl1	0.00720297	0.831497	-1.20265	NTG down vs VEH	19.1216	0.121494	0.031769	1
Gm5347	0.0114368	0.830347	-1.20432	NTG down vs VEH	15.1914	0.123324	0.0405901	1
Ccdc22	0.00876976	0.827081	-1.20907	NTG down vs VEH	17.3587	0.128607	0.0370441	1
Rmnd1	0.0454844	0.826998	-1.20919	NTG down vs VEH	7.01688	0.128742	0.0917377	1
Tgm1	0.016142	0.826245	-1.21029	NTG down vs VEH	12.7038	0.12998	0.0511582	1
Slc22a5	0.0125587	0.825051	-1.21205	NTG down vs VEH	14.4812	0.131959	0.0455621	1	4
Gm13691	0.00375403	0.824649	-1.21264	NTG down vs VEH	26.0619	0.132628	0.0254448	1
Gpcpd1	0.0498728	0.823806	-1.21388	NTG down vs VEH	6.61869	0.134039	0.101258	1
Snx2	0.0293928	0.823192	-1.21478	NTG down vs VEH	9.12462	0.135072	0.074015	1
Ift43	0.0467785	0.823173	-1.21481	NTG down vs VEH	6.89398	0.135105	0.0979875	1
Tmem179b	0.0247836	0.822786	-1.21538	NTG down vs VEH	10.056	0.135757	0.0675003	1
Med7	0.00762495	0.822638	-1.2156	NTG down vs VEH	18.5972	0.136008	0.0365667	1
Cpxcr1	0.014675	0.822114	-1.21638	NTG down vs VEH	13.3573	0.136898	0.0512447	1
Pgm3	0.0199795	0.81992	-1.21963	NTG down vs VEH	11.3291	0.140659	0.0620786	1	4
Asap1	0.0342526	0.818665	-1.2215	NTG down vs VEH	8.34257	0.142837	0.0856073	1
Hrasls5	0.0106435	0.818436	-1.22184	NTG down vs VEH	15.7555	0.143237	0.0454562	1
I830077J02Rik	0.0311029	0.817529	-1.2232	NTG down vs VEH	8.82987	0.144826	0.0820094	1
Hist1h2ak	0.0279294	0.816535	-1.22469	NTG down vs VEH	9.39674	0.146581	0.0779955	1
Rbl1	0.0176091	0.816315	-1.22502	NTG down vs VEH	12.1287	0.14697	0.060588	1	3
Fgr	0.0398817	0.816053	-1.22541	NTG down vs VEH	7.61211	0.147436	0.0968429	1	28	macrophage
Sema3a	0.0135672	0.815915	-1.22562	NTG down vs VEH	13.9149	0.147682	0.0530662	1	24	Lymphatic vascular
Ankzf1	0.0394891	0.815481	-1.22627	NTG down vs VEH	7.65823	0.148455	0.0969254	1
Arap3	0.0403926	0.814931	-1.2271	NTG down vs VEH	7.55305	0.149439	0.0989266	1	3	Lymphatic vascular
1700064H15Rik	0.0199282	0.813038	-1.22995	NTG down vs VEH	11.345	0.152854	0.0673666	1
Ogg1	0.0344035	0.812712	-1.23045	NTG down vs VEH	8.32082	0.153447	0.0922067	1	20	cancer
Jakmip3	0.0254569	0.81106	-1.23296	NTG down vs VEH	9.90535	0.156474	0.0789847	1
Ankrd44	0.00395245	0.811021	-1.23301	NTG down vs VEH	25.4448	0.156546	0.0307619	1
Pus3	0.0404781	0.81041	-1.23394	NTG down vs VEH	7.54326	0.157673	0.104513	1
Plekhm3	0.0354233	0.809728	-1.23498	NTG down vs VEH	8.17728	0.158938	0.0971829	1
Grid2	0.0268584	0.80865	-1.23663	NTG down vs VEH	9.60893	0.160952	0.0837512	1
Ctsw	0.0364564	0.806121	-1.24051	NTG down vs VEH	8.03769	0.165734	0.103098	1	3
Lyrm1	0.0234443	0.805837	-1.24095	NTG down vs VEH	10.3737	0.166277	0.080144	1
44992	0.0316264	0.805173	-1.24197	NTG down vs VEH	8.74417	0.167549	0.0958061	1
Phkg2	0.0360088	0.803281	-1.24489	NTG down vs VEH	8.09747	0.171207	0.105717	1
Hpgd	0.01568	0.801661	-1.24741	NTG down vs VEH	12.9003	0.174377	0.0675865	1	3
Brf2	0.0394532	0.800456	-1.24929	NTG down vs VEH	7.66247	0.176758	0.11534	1	1
AI467606	0.0023307	0.800443	-1.24931	NTG down vs VEH	32.42	0.176784	0.0272647	1
Hba-a2	0.038344	0.797766	-1.2535	NTG down vs VEH	7.79652	0.182145	0.116812	1	1
Hba-a1	0.033873	0.796712	-1.25516	NTG down vs VEH	8.39789	0.184283	0.10972	1	1
Lyl1	0.0122066	0.79563	-1.25686	NTG down vs VEH	14.6942	0.186493	0.0634581	1	4
Gm14548	0.0372494	0.791596	-1.26327	NTG down vs VEH	7.93426	0.194879	0.122808	1
Zc3h6	0.0484262	0.79152	-1.26339	NTG down vs VEH	6.74429	0.195038	0.144595	1
4930486L24Rik	0.0147983	0.791064	-1.26412	NTG down vs VEH	13.2989	0.196001	0.0736907	1
Trmt11	0.0321148	0.790315	-1.26532	NTG down vs VEH	8.666	0.197589	0.114002	1
Fam172a	0.0304542	0.787239	-1.27026	NTG down vs VEH	8.93893	0.204193	0.114216	1
Ptprcap	0.0456202	0.786005	-1.27226	NTG down vs VEH	7.00375	0.20688	0.147692	1	5
Uckl1	0.0401758	0.785634	-1.27286	NTG down vs VEH	7.57798	0.207691	0.137036	1
Cd74	0.0299705	0.784177	-1.27522	NTG down vs VEH	9.02241	0.210899	0.116875	1	52	Immunity, Lymphatic vascular
Zfp511	0.00781757	0.782442	-1.27805	NTG down vs VEH	18.3712	0.214759	0.0584501	1
Wdr44	0.0302764	0.782158	-1.27851	NTG down vs VEH	8.96939	0.215396	0.120073	1
Melk	0.0111404	0.778271	-1.2849	NTG down vs VEH	15.3955	0.22422	0.0728202	1	9	cancer
Tti2	0.0332363	0.778227	-1.28497	NTG down vs VEH	8.49267	0.22432	0.132067	1
Pde3b	0.0457351	0.777604	-1.286	NTG down vs VEH	6.99269	0.225755	0.161422	1	3
Fam26f	0.0462544	0.776996	-1.28701	NTG down vs VEH	6.94317	0.227161	0.163586	1
Plekhg1	0.0166255	0.775827	-1.28895	NTG down vs VEH	12.5064	0.229881	0.0919055	1
Alkbh3	0.0336547	0.775021	-1.29029	NTG down vs VEH	8.4301	0.231767	0.137464	1
Plvap	0.0247644	0.774616	-1.29096	NTG down vs VEH	10.0604	0.232719	0.115661	1	9	Lymphatic vascular, immunity
Cmah	0.00808166	0.773183	-1.29336	NTG down vs VEH	18.0737	0.236107	0.065318	1
H2-DMb2	0.0217668	0.772618	-1.2943	NTG down vs VEH	10.8095	0.237449	0.109834	1
Hmgb2	0.0402771	0.770853	-1.29726	NTG down vs VEH	7.56631	0.241679	0.159707	1	4
Dcaf17	0.0415496	0.770185	-1.29839	NTG down vs VEH	7.42312	0.243291	0.163874	1
Snap23	0.0252826	0.768717	-1.30087	NTG down vs VEH	9.94382	0.246861	0.124128	1	5
Dusp23	0.0311004	0.768603	-1.30106	NTG down vs VEH	8.83027	0.247138	0.139938	1
Mterf2	0.0365673	0.76808	-1.30195	NTG down vs VEH	8.02303	0.248419	0.154816	1
Ift52	0.0461341	0.766507	-1.30462	NTG down vs VEH	6.95457	0.252293	0.181387	1
Oxsm	0.00486195	0.765269	-1.30673	NTG down vs VEH	23.0886	0.255371	0.0553025	1
Wdr12	0.0423685	0.764497	-1.30805	NTG down vs VEH	7.3342	0.257302	0.175412	1
Armc7	0.0081775	0.762849	-1.31088	NTG down vs VEH	17.969	0.261453	0.0727508	1
Rgs18	0.0292959	0.761625	-1.31298	NTG down vs VEH	9.14204	0.264564	0.144696	1	1
Cd300c	0.0163955	0.760002	-1.31579	NTG down vs VEH	12.5993	0.268726	0.106644	1	1
Hyls1	0.0286107	0.759424	-1.31679	NTG down vs VEH	9.26761	0.270218	0.145786	1
Olfr1182	0.0483618	0.758788	-1.31789	NTG down vs VEH	6.75	0.271865	0.201381	1
Cbx8	0.0158501	0.755402	-1.3238	NTG down vs VEH	12.827	0.280747	0.109436	1	3
Bcl2a1b	0.0213737	0.75357	-1.32702	NTG down vs VEH	10.9185	0.285628	0.1308	1
Gm9990	0.0340656	0.750423	-1.33258	NTG down vs VEH	8.36972	0.294141	0.175717	1
Bcl2a1d	0.0251875	0.74807	-1.33677	NTG down vs VEH	9.96496	0.300609	0.150833	1
Ankfy1	0.0449088	0.747396	-1.33798	NTG down vs VEH	7.07314	0.302479	0.213822	1
Ccdc152	0.0249736	0.74695	-1.33878	NTG down vs VEH	10.0129	0.303721	0.151665	1
Brd7	0.0399719	0.745004	-1.34228	NTG down vs VEH	7.60161	0.309178	0.203363	1
Casp8	0.0396095	0.743909	-1.34425	NTG down vs VEH	7.64401	0.312275	0.204261	1	89	Immunity, Cancer
Nras	0.0148436	0.742535	-1.34674	NTG down vs VEH	13.2776	0.316189	0.119069	1	171	Lymphatic vascular, cancer
Papd4	0.02077	0.742059	-1.3476	NTG down vs VEH	11.0915	0.317552	0.143151	1	1
Mios	0.0268977	0.741841	-1.348	NTG down vs VEH	9.60094	0.318178	0.165702	1	1
Aar2	0.0322375	0.74098	-1.34956	NTG down vs VEH	8.64662	0.320658	0.185424	1
Slf1	0.042439	0.740826	-1.34984	NTG down vs VEH	7.32666	0.321102	0.219133	1
1600014C10Rik	0.0369664	0.736269	-1.3582	NTG down vs VEH	7.97082	0.334449	0.209796	1
Zc3h12a	0.0058707	0.736039	-1.35862	NTG down vs VEH	21.1075	0.335131	0.0793868	1	5
Bcl2a1a	0.0314748	0.735306	-1.35998	NTG down vs VEH	8.76878	0.337312	0.192337	1
Manba	0.047493	0.734667	-1.36116	NTG down vs VEH	6.82817	0.339222	0.248399	1	3
Slc25a37	0.00524052	0.733853	-1.36267	NTG down vs VEH	22.2826	0.341666	0.0766664	1
Rad51	0.0386112	0.733422	-1.36347	NTG down vs VEH	7.76373	0.342967	0.220878	1	39	cancer
Lcp1	0.0428381	0.733297	-1.3637	NTG down vs VEH	7.2843	0.343342	0.235673	1	4
Ctsc	0.00853911	0.730035	-1.3698	NTG down vs VEH	17.5893	0.353285	0.100426	1	30	cancer
Rab3il1	0.0443921	0.729332	-1.37112	NTG down vs VEH	7.12452	0.35545	0.249455	1
Pus7l	0.02436	0.728881	-1.37197	NTG down vs VEH	10.1538	0.356844	0.175719	1
Tmem202	0.0229264	0.728723	-1.37226	NTG down vs VEH	10.5034	0.357335	0.170105	1
Myct1	0.0368442	0.726998	-1.37552	NTG down vs VEH	7.98672	0.362707	0.227069	1	2
Adamts6	0.0455325	0.726817	-1.37586	NTG down vs VEH	7.01223	0.363272	0.259027	1
Agtpbp1	0.0161853	0.7251	-1.37912	NTG down vs VEH	12.6857	0.368678	0.145312	1
Krt20	0.0206899	0.724986	-1.37934	NTG down vs VEH	11.115	0.369039	0.166009	1	87	cancer
Pydc3	0.03059	0.724368	-1.38051	NTG down vs VEH	8.91582	0.371	0.208057	1
Bank1	0.00164626	0.723748	-1.3817	NTG down vs VEH	37.8865	0.372973	0.0492224	1	4
Myo1g	0.0470444	0.722664	-1.38377	NTG down vs VEH	6.86932	0.376438	0.273999	1	5
Zfp182	0.0461112	0.722515	-1.38405	NTG down vs VEH	6.95675	0.376916	0.2709	1
Gm10600	0.0457259	0.722262	-1.38454	NTG down vs VEH	6.99357	0.377729	0.270055	1
Pram1	0.0403539	0.722059	-1.38493	NTG down vs VEH	7.55748	0.378383	0.250336	1	1
Xaf1	0.0166112	0.720419	-1.38808	NTG down vs VEH	12.5121	0.383686	0.153326	1	4
Il4ra	0.0405238	0.718871	-1.39107	NTG down vs VEH	7.53805	0.388734	0.257848	1	27	Lymphatic vascular, immunity
Gm10553	0.0428563	0.718409	-1.39196	NTG down vs VEH	7.28238	0.39025	0.267941	1
Cd22	0.0311889	0.714771	-1.39905	NTG down vs VEH	8.81565	0.402324	0.228188	1	193	B cell marker
Kif2c	0.00568995	0.713918	-1.40072	NTG down vs VEH	21.4258	0.405192	0.0945571	1	4
Rnf31	0.0351497	0.712482	-1.40354	NTG down vs VEH	8.21521	0.410046	0.249565	1	2
Efs	0.0119307	0.711996	-1.4045	NTG down vs VEH	14.8672	0.411698	0.138459	1
Hgh1	0.012402	0.708715	-1.411	NTG down vs VEH	14.575	0.42297	0.145101	1
Ncaph	0.0217597	0.707765	-1.4129	NTG down vs VEH	10.8114	0.426275	0.197141	1	1
Atf1	0.0135426	0.707339	-1.41375	NTG down vs VEH	13.928	0.427759	0.15356	1	12	cancer, immunity
Ctla2b	0.0290608	0.705835	-1.41676	NTG down vs VEH	9.18467	0.433036	0.235739	1	1
Gm5431	0.0393162	0.702251	-1.42399	NTG down vs VEH	7.67874	0.445784	0.290271	1
Egln3	0.0016499	0.702162	-1.42417	NTG down vs VEH	37.8494	0.446104	0.0589315	1	2
Man2b1	0.0492819	0.700494	-1.42756	NTG down vs VEH	6.66936	0.452123	0.338955	1
Zap70	0.024275	0.699929	-1.42872	NTG down vs VEH	10.1737	0.454177	0.22321	1	185	immunity, cancer lymphatic vascular
Igsf6	0.0122803	0.698461	-1.43172	NTG down vs VEH	14.6489	0.459536	0.15685	1	2
Rgs1	0.0463242	0.696264	-1.43624	NTG down vs VEH	6.93657	0.46764	0.337083	1	14	cancer, immunity
Ebp	0.0340143	0.690571	-1.44808	NTG down vs VEH	8.3772	0.489093	0.291919	1	10	cholesterol production
Fbxw9	0.046571	0.689444	-1.45044	NTG down vs VEH	6.91336	0.493416	0.356857	1
Oip5	0.0353872	0.687924	-1.45365	NTG down vs VEH	8.18226	0.499291	0.305106	1	3
Tmem173	0.0365347	0.687847	-1.45381	NTG down vs VEH	8.02733	0.499589	0.31118	1	2
Ly9	0.000693688	0.686319	-1.45705	NTG down vs VEH	55.2814	0.505545	0.0457247	1	11	immunity
Haus6	0.0224058	0.686041	-1.45764	NTG down vs VEH	10.6381	0.506636	0.238124	1
Cd80	0.0448375	0.685837	-1.45807	NTG down vs VEH	7.08018	0.507435	0.358348	1	1113	Macrophage
9930111J21Rik1	0.00192826	0.685236	-1.45935	NTG down vs VEH	35.3059	0.509799	0.0721974	1
Mrgprb1	0.012647	0.682129	-1.466	NTG down vs VEH	14.4291	0.522131	0.180929	1
Ccr2	0.04331	0.681926	-1.46643	NTG down vs VEH	7.23492	0.522942	0.361401	1	215 important	Lymphatic Vascular
Clec2i	0.0444224	0.678851	-1.47308	NTG down vs VEH	7.12149	0.535363	0.375879	1
Tpsab1	0.0440527	0.677634	-1.47572	NTG down vs VEH	7.15874	0.540334	0.377395	1	3
Krt10	0.0494892	0.677346	-1.47635	NTG down vs VEH	6.65149	0.541516	0.407064	1	5
Id2	0.0275371	0.675911	-1.47948	NTG down vs VEH	9.47312	0.547426	0.288936	1	2
Phf11d	0.0403452	0.670297	-1.49188	NTG down vs VEH	7.55848	0.57099	0.377715	1
Chst7	0.0473975	0.668647	-1.49556	NTG down vs VEH	6.83689	0.578045	0.42274	1
Ifi204	0.0241479	0.665318	-1.50304	NTG down vs VEH	10.2037	0.59247	0.290321	1
Gm11099	0.0234813	0.661693	-1.51127	NTG down vs VEH	10.3645	0.608464	0.293531	1
Myo9a	0.0343536	0.661131	-1.51256	NTG down vs VEH	8.32801	0.610968	0.366816	1
2810417H13Rik	0.0093433	0.661122	-1.51258	NTG down vs VEH	16.8203	0.61101	0.181628	1
Cep41	0.0168843	0.659332	-1.51669	NTG down vs VEH	12.404	0.619043	0.249534	1
Cda	0.048259	0.65885	-1.5178	NTG down vs VEH	6.75915	0.621221	0.459541	1	322	cancer, immunity	*searched full name
Pirb	0.0309132	0.656875	-1.52236	NTG down vs VEH	8.86143	0.630188	0.355579	1	7
Rnf170	0.0440623	0.655585	-1.52535	NTG down vs VEH	7.15777	0.636099	0.444342	1
Clec10a	0.0279296	0.655266	-1.5261	NTG down vs VEH	9.39669	0.637568	0.339251	1	7
Cd3d	0.0465247	0.65466	-1.52751	NTG down vs VEH	6.9177	0.640362	0.462843	1	3
Rec114	0.0166735	0.652321	-1.53299	NTG down vs VEH	12.4872	0.651227	0.260758	1
Cd209b	0.010697	0.649879	-1.53875	NTG down vs VEH	15.7156	0.66271	0.210845	1	3
Cd180	0.0342367	0.649482	-1.53969	NTG down vs VEH	8.34488	0.664591	0.398203	1	18	Immunity, Cancer
Atp8b4	0.011163	0.646271	-1.54734	NTG down vs VEH	15.3797	0.679943	0.221052	1
Gm13298	0.0443919	0.645908	-1.54821	NTG down vs VEH	7.12455	0.681697	0.478415	1
C3ar1	0.0187127	0.640631	-1.56096	NTG down vs VEH	11.7387	0.707523	0.301364	1	6	Immunity
9930111J21Rik2	0.00229925	0.639526	-1.56366	NTG down vs VEH	32.6196	0.71302	0.109293	1
Klf3	0.0120268	0.639515	-1.56368	NTG down vs VEH	14.8063	0.713074	0.2408	1	5
P2ry12	0.0330753	0.638544	-1.56606	NTG down vs VEH	8.51704	0.717932	0.421468	1	4	Lymphatic Vascular
Cdkal1	0.00904449	0.637293	-1.56914	NTG down vs VEH	17.0948	0.724223	0.211825	1
Vsir	0.0447406	0.635335	-1.57397	NTG down vs VEH	7.08978	0.734148	0.517751	1	5
Xlr	0.0205128	0.634589	-1.57582	NTG down vs VEH	11.1674	0.737954	0.330405	1
Irak3	0.0335401	0.634459	-1.57615	NTG down vs VEH	8.44713	0.738622	0.437203	1	8	cancer, immunity
Tmem106a	0.0442094	0.626407	-1.59641	NTG down vs VEH	7.14289	0.780672	0.546467	1
Clec14a	0.0327322	0.623123	-1.60482	NTG down vs VEH	8.56954	0.798316	0.465787	1	3
Fcrla	0.0312847	0.61997	-1.61298	NTG down vs VEH	8.79987	0.815529	0.463376	1	4
Rnf32	0.0335989	0.619265	-1.61482	NTG down vs VEH	8.43838	0.819419	0.485531	1
Nfkbiz	0.030277	0.616836	-1.62118	NTG down vs VEH	8.96929	0.832911	0.464313	1
Gm18853	0.0271623	0.612256	-1.6333	NTG down vs VEH	9.54754	0.858807	0.449753	1
Gm4070	0.0406785	0.610363	-1.63837	NTG down vs VEH	7.52046	0.869682	0.578211	1
Ms4a14	0.0136721	0.607679	-1.64561	NTG down vs VEH	13.8594	0.88528	0.319379	1
Themis2	0.0477202	0.606383	-1.64912	NTG down vs VEH	6.80754	0.892885	0.655806	1	2
Gm11146	0.0491705	0.603463	-1.6571	NTG down vs VEH	6.67901	0.910202	0.68139	1
Rccd1	0.0461975	0.599741	-1.66739	NTG down vs VEH	6.94856	0.932633	0.671098	1
Lilrb4a	0.0392615	0.590626	-1.69312	NTG down vs VEH	7.68526	0.989345	0.643664	1
Clec7a	0.0395817	0.590163	-1.69445	NTG down vs VEH	7.64729	0.992297	0.648791	1	3
Ly6c2	0.0329564	0.58727	-1.70279	NTG down vs VEH	8.53514	1.01088	0.592184	1
Siglec1	0.0160204	0.58268	-1.71621	NTG down vs VEH	12.7547	1.0409	0.408045	1	58	Macrophage
Plk1	0.0106272	0.574317	-1.7412	NTG down vs VEH	15.7676	1.09736	0.347979	1	19	cancer
Tyw5	0.0475621	0.568909	-1.75775	NTG down vs VEH	6.82188	1.13513	0.831977	1
Ptpn6	0.0391061	0.562676	-1.77722	NTG down vs VEH	7.70384	1.1799	0.765786	1	59	Cancer, Immune cell
A730049H05Rik	0.023555	0.551898	-1.81193	NTG down vs VEH	10.3464	1.2606	0.609196	1
Cd36	0.0467335	0.550954	-1.81503	NTG down vs VEH	6.89817	1.26788	0.918995	1	84	Lymphatic, Lipid interaction
Siglech	0.0398912	0.544144	-1.83775	NTG down vs VEH	7.611	1.32133	0.86804	1	4	t cells
Cd86	0.0156941	0.538882	-1.85569	NTG down vs VEH	12.8942	1.36387	0.528869	1	1158	Macrophage
E2f2	0.0378954	0.535742	-1.86657	NTG down vs VEH	7.85229	1.38977	0.884945	1	9	t cells
Lpar6	0.0138432	0.508293	-1.96737	NTG down vs VEH	13.7701	1.63388	0.593271	1
Ptafr	0.0104985	0.501602	-1.99361	NTG down vs VEH	15.8649	1.6985	0.535303	1
Gpr34	0.0255969	0.495289	-2.01902	NTG down vs VEH	9.87471	1.76143	0.891888	1	3
Plek	0.0482854	0.485127	-2.06132	NTG down vs VEH	6.7568	1.86691	1.38151	1
Cdk1	0.0235715	0.478721	-2.0889	NTG down vs VEH	10.3424	1.93616	0.936027	1	28	cancer
AI607873	0.0452218	0.467262	-2.14013	NTG down vs VEH	7.04242	2.0656	1.46654	1
Tbxas1	0.0387131	0.459916	-2.17431	NTG down vs VEH	7.75131	2.15254	1.3885	1
