# Supplementary material for: Meningeal lymphatic CGRP signaling governs pain via cerebrospinal fluid efflux and neuroinflammation in migraine models
Source: J Clin Invest. 2024 May 14;134(15):e175616. doi: 10.1172/JCI175616 (PMC11290972; doi:10.1172/JCI175616)
Supplement: Supporting data values [file jci-134-175616-s223.xlsx]

## Sheet:  Fig 1C
	Figure 1C
		Calcrl fl/fl Vehicle
	animal#	1707	1703	1105	1302	3408	3402	1325
	Baseline 1	0.45	0.4	0.15	0.45	0.65	0.6
	Day 1	0.2	0.6	1.3	0.7	0.238095	1.47619	0.25
	Day 3	0.55	0.5	1.05	0.65	0.190476	0.857143	0.55
	Day 5	1.2	0.6	0.95	0.5	1.14286	1.52381	0.571429
	Day 7	1.35	1.25	2.25	0.7	1	0.952381	0.95
	Day 9	1.25	0.55	2	1.1	0.619048	2	0.5
		Calcrl fl/fl NTG
	animal#	1808	1807	1204	1003	1506	2501	3202	502	201
	Baseline 1	0.95	0.7	0.4	0.55	0.333333	0.666667	0.95
	Day 1	2.25	2.6	2.65	3.1	1.38095	4	2.28571	2.75	1
	Day 3	1.75	3.95	3.15	3.75	2.85714	3.61905	4.2381	4.6	2.55
	Day 5	3.4	3.15	3	2.15	1.66667	1.90476	4.42857	3.55	2.1
	Day 7	2	2.25	3.95	2.4	2.2381	3.71429	4.19048	4.4	2.15
	Day 9	2.45	4.05	3.5	3.35	2.7619	2.85714	4.28571	2.55	2.4
		Calcrl iLEC ko Vehicle
	animal#	1710	1709	1106	1301	3407	3403	104	1327
	Baseline 1	0.5	0.5	0.65	0.1	0.45	0.75
	Day 1	1.15	0.4	2.05	1.25	0.47619	0.761905	0.65	0.7
	Day 3	0.9	0.25	2.25	2.95	0.285714	0.285714	0.9	1
	Day 5	1.2	1.25	3	0.6	0.666667	0.0952381	1.2	0.95
	Day 7	1.4	1.25	1.8	2.25	1.28571	0.190476	1.4	0.9
	Day 9	0.9	0.95	2.7	2.4	1.85714	0.333333	1.4	0.8
		Calcrl iLEC ko NTG
	animal#	1805	1803	1801	1205	1002	3806	3203	2503	501	203
	Baseline 1	0.3	0.4	0.45	0.2	0.25	0.7	0.5	0.25
	Day 1	0.8	2.15	2.35	2.05	0.8	3.38095	1.7619	0.380952	1.2	1.7
	Day 3	1.4	2.3	2.15	2.9	0.85	2.2381	3	0.714286	1.75	2.45
	Day 5	1.6	2.4	2.35	1.6	2	4.2381	2.55	0.45	1.95	2.6
	Day 7	1.9	1.25	2	1	1.4	2.80952	2.90476	1.14286	1.7	2.45
	Day 9	1.95	2.5	2.7	1.6	1	1.14286	2.5	2.28571	1.85

## Sheet: Fig 1D 
	Figure 1D
	Baseline 1 (Day -1)
	Calcrlfl/fl	Calcrlfl/fl	Calcrl iLEC KO	Calcrl iLEC KO
	Vehicle	NTG	Vehicle	NTG
	0.45	0.95	0.5	0.3
	0.4	0.7	0.5	0.4
	0.15	0.4	0.65	0.45
	0.45	0.55	0.1	0.2
	0.65	0.333333	0.45	0.25
	0.6	0.666667	0.75	0.7
		0.95		0.5
				0.25

## Sheet: Fig 1E 
	Figure 1E
	Day 3
	Calcrlfl/fl	Calcrlfl/fl	Calcrl iLEC KO	Calcrl iLEC KO
	Vehicle	NTG	Vehicle	NTG
	0.55	1.75	0.9	1.4
	0.5	3.95	0.25	2.3
	1.05	3.15	2.25	2.15
	0.65	3.75	2.95	2.9
	0.190476	2.85714	0.285714	0.85
	0.857143	3.61905	0.285714	2.2381
	0.55	4.2381	0.9	3
		4.6	1	0.714286
		2.55		1.75
				2.45

## Sheet: Fig 1F
	Figure 1F
	Day 9
	Calcrlfl/fl	Calcrlfl/fl	Calcrl iLEC KO	Calcrl iLEC KO
	Vehicle	NTG	Vehicle	NTG
	1.25	2.45	0.9	1.95
	0.55	4.05	0.95	2.5
	2	3.5	2.7	2.7
	1.1	3.35	2.4	1.6
	0.619048	2.7619	1.85714	1
	2	2.85714	0.333333	1.14286
	0.5	4.28571	1.4	2.5
		2.55	0.8	2.28571
		2.4		1.85

## Sheet: Fig 1G
	Figure 1G
		Wild Type Vehicle
	animal#	1	2	3	4	37	38	39	40	68	69	70	71
	Baseline 1	0.85	0.25	0.4	0.5	0.75	0.1	0.55	0.2	0.315789	0.1		0.789474
	Day 1	1.61905	1.19048	1	1.28571	0.4	0.35	0.75	1.4	0.75	0.4		0.789474
	Day 3	1	2	1.80952	3.19048	0.45	0.25	0.45	0.35	1.05	0.65	1.05	0.684211
	Day 5	0.714286	2	1.95	2.42857	0.95	0.7	0.5	0.75	1.42105		1.2	0.947368
	Day 7	1.47619	2.55	1.7	1.9	0.8	0.8	0.8	0.75
		Wild Type NTG
	animal#	5	6	7	8	25	26	27	28	60	61	62	63
	Baseline 1	0.15	0.1	0.85	0.35	0.25		0.55	0.2	0.4	0.5		0.789474
	Day 1	1.95238	1.71429	3.66667	4.80952	2	0.6125	3.85	3.6	3.05263	4.6		5
	Day 3	4	3.09524	4.66667	4.52381	2.25	2	2.35	3	5	4.5	2.52632	6.05
	Day 5	3.28571	2	2.9	4.47619	2.9	3.3	3.15	2.25	4.5	4.1	3.57895	3.31579
	Day 7	4.33333	3.15	4	5.2381	2.9	5.5	3.15	2.8
		Ramp1-/- Vehicle
	animal#	9	10	11	12	33	34	35	36
	Baseline 1	0.5	0.25	0.5	0.25	0.95	0.95	2.06667	0.5
	Day 1	0.52381	2	1.61905	0.666667	1.7	0.8	0.35	0.95
	Day 3	0.952381	2.47619	2.09524	0.380952	0.8	0.65	0.4	0.95
	Day 5	2.38095	1.5	1.65	1.19048	0.45	0.85	1.2	0.95
	Day 7	1.95238	1.71429	1.3		1.4	1	0.1	1.2
		Ramp1-/- NTG
	animal#	13	14	15	16	17	18	19	20
	Baseline 1	0.5	0.75	0.8	0.3	0.4	0.4	0.5	0.25
	Day 1	0.761905	0.761905	0.904762	2.04762	2.65	0.95	0.4	0.2
	Day 3	1.90476	2.47619	1.33333	1.71429	0.7	1.45	0.25	0
	Day 5	2.33333	1.5	1.8	1.66667	0.5	1.4	0.25	0.05
	Day 7	2.3	1.95238	1.9	2.95238	0.25	1.75	0.45	0.7

## Sheet: Fig 1H
	Figure 1H
	Baseline 1 (Day -1)
	Wild Type	Wild Type	Ramp1-/-	Ramp1-/-
	Vehicle	NTG	Vehicle	NTG
	0.85	0.15	0.5	0.5
	0.25	0.1	0.25	0.75
	0.4	0.85	0.5	0.8
	0.5	0.35	0.25	0.3
	0.75	0.25	0.95	0.4
	0.1		0.95	0.4
	0.55	0.55		0.5
	0.2	0.2	0.5	0.25
	0.315789	0.4
	0.1	0.5
	0.789474	0.789474

## Sheet: Fig 1I
	Figure 1I
	Day 1
	Wild Type	Wild Type	Ramp1-/-	Ramp1-/-
	Vehicle	NTG	Vehicle	NTG
	1.61905	1.95238	0.52381	0.761905
	1.19048	1.71429	2	0.761905
	1	3.66667	1.61905	0.904762
	1.28571	4.80952	0.666667	2.04762
	0.4	2	1.7	2.65
	0.35	0.6125	0.8	0.95
	0.75	3.85	0.35	0.4
	1.4	3.6	0.95	0.2
	0.75	3.05263
	0.4	4.6
	0.789474	5

## Sheet: Fig 1J
	Figure 1J
	Day 7
	Wild Type	Wild Type	Ramp1-/-	Ramp1-/-
	Vehicle	NTG	Vehicle	NTG
	1.47619	4.33333	1.95238	2.3
	2.55	3.15	1.71429	1.95238
	1.7	4	1.3	1.9
	1.9	5.2381		2.95238
	0.8	2.9	1.4	0.25
	0.8	5.5	1	1.75
	0.8	3.15	0.1	0.45
	0.75	2.8	1.2	0.7

## Sheet: Fig 2C 
	Figure 2C
		Clr f/f Vegfr3 cre - Vehicle
	Baseline 1	1319.7	1021.7	1176.4	1180.6	1170.1	1172	1110.3	1225.8	1278.1	769.1	1503.9	1571.1	1308	1260	1211.9
	Day 1	1472.5	1218.1	1449.4	1071.2	1394.4	1299.15	1366.8	1468.3	1375.8	1427.2	1540.4	1585.7	1492.1	1272.1	1304.9
	Day 3	1372.4	982.2	580.1	1034.4	1054.7	1416.4	1215	1281.1	1190.2	1429.2	1308	1717.9	1606.2	1423.5	1514
	Day 5	739	816.2	948.5	1432.2	1154.3	1455.1	1143.8	1521	1281.7	1346	1263.4	1733.4	1609.2	1073.7	1463.8
		Clr f/f Vegfr3 cre - Migraine
	Baseline 1	1319.7	985.7	1411.8	1119.1	1414	1199.2	1359.3	1212.3	1464.5	1365.3	1431.7	1287.4	1134.3	1167.4	1399	1415.3	1436.8	1480.7
	Day 1	1675.8	1326.7	1786	1509.1	1588.7	1754.2	1429	1735.6	1575.9	1728.6	1349	1516	1534.8	1797.3	1504.4	1316.2	1711.1	1713.7
	Day 3	1730.5	1193.6	1570.1	1152	1519.5	1589.2	1354.1	1719.3	1438.63	1321.9	1462.5	1499.4	1613.1	1361.4	1346	1430.3	1699.9	1665.7
	Day 5	1739	816.26	948.51	1152	1154.3	1455.1	1143.8	1521.3	1281.73	1346.9	1263.4	1551	1609.2	1073.7	1647.1	1621.4	1762.6	1730.6
		Clr f/f Vegfr3 cre + Vehicle
	Baseline 1	724.9	1174.5	1295.2	1073.9	1524.9	1562.6	1067.4	814.4	1436.2	1322.6	1202.5	1402	1459.4	1223.1	1514.1	1431.5	1482.4	1629.2	1150.6
	Day 1	551.5	1397.6	1374.1	1231.5	1509	1588.1	1369.1	804	1338.6	755.5	1159.5	1265.1	1288.9	1376.2	1549.8	1796.7	1552.5	1383.9	1766.9
	Day 3	989	963.8	1369.7	1041.3	1529.3	1748	1173	376.2	1085.2	1342.3	901.5	1067.3	1609	1331.5	1491.5	1584.7	1274.9	1583.3	1630.6
	Day 5	765.3	869.1	1283.5	1162.8	1316.5	1506.5	1086.4	251.9	1003.1	1416.7	805.8	1272	1344	1394.4	1561	1193.8	1547.1	1404.5	1764.2
		Clr f/f Vegfr3 cre + Migraine
	Baseline 1	1584.9	267	1224.5	861.3	1289.6	1769.7	1140.9	1285.9	1443.2	1183	1636.9	1359.8	1193.4	772.5	1089.6	1184.7	1227.8	1218.5
	Day 1	1566.1	1314.9	1599.9	1063.7	1427	1759	1227.2	1384.5	1778.55	1356.3	1458	1608.3	1642.9	807.5	1257.4	1235.2	1422.6	1371.4
	Day 3	1506	1656.4	1208.8	949.2	1179.8	1607.8	1168	1373.6	1615.9	1052.2	1617.3	1701.1	1618.5	947.2	1468.7	1636.7	1370.5	963.6
	Day 5	1506	1656.4	1208.8	949.2	1179.8	1607.8	1168	1373.6	1615.9	1052.2	1740.4	1563	1247.2	974.6	820.6	1067.3	1143.4	1457

## Sheet: Fig 2D 
	Figure 2D
	Day 0
	Calcrlfl/fl	Calcrlfl/fl	Calcrl iLEC KO	Calcrl iLEC KO
	Vehicle	NTG	Vehicle	NTG
	1472.5	1675.8	1566.1	551.5
	1218.1	1326.7	1314.9	1397.6
	1449.4	1786	1599.9	1374.1
	1071.2	1509.1	1063.7	1231.5
	1394.4	1588.7	1427	1509
	1299.15	1754.2	1759	1588.1
	1366.8	1429	1227.2	1369.1
	1468.3	1735.6	1384.5	804
	1375.8	1575.9	1778.55	1338.6
	1427.2	1728.6	1356.3	755.5
	1540.4	1349	1458	1159.5
	1585.7	1516	1608.3	1265.1
	1492.1	1534.8	1642.9	1288.9
	1272.1	1797.3	807.5	1376.2
	1304.9	1504.4	1257.4	1549.8
		1316.2	1235.2	1796.7
		1711.1	1422.6	1552.5
		1713.7	1371.4	1383.9
			1766.9

[truncated: 39 more sheets: Fig 2E , Fig 2F, Fig 2G, Fig 2H, Fig 3b, Fig 4a, Fig 4c, Fig 4d, Fig 4f, Fig 4g, Fig 4I, Fig 5B, Fig 5c, Fig 5d, Fig 6b, Fig 6d, Fig 6F, Fig 6G, Fig 6H, Fig 7B …]
